# Supplementary material for: Methyl 2-{4-chloro-2-[5-chloro-2-(2-meth­oxy-2-oxoeth­oxy)benz­yl]phen­oxy}acetate
Source: Acta Crystallogr Sect E Struct Rep Online. 2012 Jun 13;68(Pt 7):o2066. doi: 10.1107/S160053681202555X (PMC3393330; doi:10.1107/S160053681202555X)
Supplement: Supplementary file 1 [file e-68-o2066-sup1.cif]

##############################################################################
#                                                                            #
# This CIF contains the data in a paper accepted for publication in          #
# Acta Crystallographica Section E. It conforms to the requirements of       #
# Notes for Authors for Acta Crystallographica Section E, and has been       #
# peer reviewed under the auspices of the IUCr Commission on Journals.       #
#                                                                            #
# Full details of the Crystallographic Information File format               #
# are given in the paper "The Crystallographic Information File (CIF):       #
# a New Standard Archive File for Crystallography" by S. R. Hall, F. H.      #
# Allen and I. D. Brown [Acta Cryst. (1991), A47, 655-685].                  #
#                                                                            #
# The current version of the core CIF dictionary is obtainable from          #
# ftp://ftp.iucr.org/pub/cif_core.dic.                                       #
#                                                                            #
# Software is freely available for graphical display of the structure(s)     #
# in this CIF. For information consult the CIF software page                 #
# http://www.iucr.org/resources/cif/software.                                #
#                                                                            #
# This file may be used for bona fide research purposes within the           #
# scientific community so long as proper attribution is given to the journal # 
# article from which it was obtained.                                        #
#                                                                            #
##############################################################################
data_I
_audit_creation_method     SHELXL-97
_chemical_name_systematic
;
Methyl 2-{4-chloro-2-[5-chloro-2-(2-methoxy-2-oxoethoxy)benzyl]phenoxy}acetate
;
_chemical_name_common     ?
_chemical_formula_moiety     'C19 H18 Cl2 O6'
_chemical_formula_sum     'C19 H18 Cl2 O6'
_chemical_formula_iupac     'C19 H18 Cl2 O6'
_chemical_formula_weight     413.23
_chemical_melting_point     ?
_symmetry_cell_setting     triclinic
_symmetry_space_group_name_H-M     'P -1'
_symmetry_space_group_name_hall     '-P 1'
loop_
    _symmetry_equiv_pos_as_xyz
    'x, y, z'
    '-x, -y, -z'
_cell_length_a     7.4727(6)
_cell_length_b     10.4704(8)
_cell_length_c     12.2796(8)
_cell_angle_alpha     90.384(6)
_cell_angle_beta     100.716(6)
_cell_angle_gamma     94.365(6)
_cell_volume     941.08(12)
_cell_formula_units_Z     2
_cell_measurement_reflns_used     5088
_cell_measurement_theta_min     3.6612
_cell_measurement_theta_max     66.7814
_cell_measurement_temperature     119.9
_exptl_crystal_description     needle
_exptl_crystal_colour     colourless
_exptl_crystal_size_max     0.4480
_exptl_crystal_size_mid     0.0888
_exptl_crystal_size_min     0.0347
_exptl_crystal_density_diffrn     1.458
_exptl_crystal_density_meas     ?
_exptl_crystal_density_method     'not measured'
_exptl_crystal_F_000     428
_exptl_absorpt_coefficient_mu     3.405
_exptl_absorpt_correction_type     multi-scan
_exptl_absorpt_process_details
;
(CrysAlis PRO; Agilent, 2010)
;
_exptl_absorpt_correction_T_min     0.25799
_exptl_absorpt_correction_T_max     1.00000
_exptl_special_details     ?
_diffrn_ambient_temperature     119.9
_diffrn_radiation_type     'Cu K\a'
_diffrn_radiation_wavelength     1.5418
_diffrn_radiation_source     'Enhance Ultra (Cu) X-ray Source'
_diffrn_radiation_monochromator     'mirror'
_diffrn_measurement_device_type     'Agilent Xcalibur Atlas Gemini ultra'
_diffrn_measurement_method     'Rotation method data acquisition using \w'
_diffrn_detector_area_resol_mean     10.3784
_diffrn_reflns_number     8465
_diffrn_reflns_av_R_equivalents     0.0854
_diffrn_reflns_av_sigmaI/netI     0.0633
_diffrn_reflns_theta_min     3.66
_diffrn_reflns_theta_max     66.89
_diffrn_reflns_theta_full     66.89
_diffrn_measured_fraction_theta_max     0.993
_diffrn_measured_fraction_theta_full     0.993
_diffrn_reflns_limit_h_min     -8
_diffrn_reflns_limit_h_max     8
_diffrn_reflns_limit_k_min     -11
_diffrn_reflns_limit_k_max     12
_diffrn_reflns_limit_l_min     -14
_diffrn_reflns_limit_l_max     13
_diffrn_standards_number     ?
_diffrn_standards_interval_count     ?
_diffrn_standards_interval_time     ?
_diffrn_standards_decay_%     ?
_refine_special_details
;
Refinement of <i>F</i>^2^ against ALL reflections. The weighted <i>R</i>-factor
<i>wR</i> and goodness of fit <i>S</i> are based on <i>F</i>^2^, conventional
<i>R</i>-factors <i>R</i> are based on <i>F</i>, with <i>F</i> set to zero for
negative <i>F</i>^2^. The threshold expression of <i>F</i>^2^ >
\s(<i>F</i>^2^) is used only for calculating <i>R</i>-factors(gt) <i>etc</i>.
and is not relevant to the choice of reflections for refinement.
<i>R</i>-factors based on <i>F</i>^2^ are statistically about twice as large
as those based on <i>F</i>, and <i>R</i>- factors based on ALL data will be
even larger. The H atoms were all located in a difference map, but those
attached to carbon atoms were repositioned geometrically. The distance between
C and H atoms depends on the carbon atom type and are in a range of 0.93--0.97
\%A. The isotropic temperature parameters of hydrogen atoms were calculated as
1.2*<i>U</i>~eq~ of the parent atom. Unfortunately, the quality of prepared
crystals was very low, which lead to the higher <i>R</i> factors.
;
_reflns_number_total     3319
_reflns_number_gt     2606
_reflns_threshold_expression     >2sigma(I)
_refine_ls_structure_factor_coef     Fsqd
_refine_ls_matrix_type     full
_refine_ls_R_factor_all     0.0934
_refine_ls_R_factor_gt     0.0799
_refine_ls_wR_factor_gt     0.2211
_refine_ls_wR_factor_ref     0.2393
_refine_ls_goodness_of_fit_ref     1.019
_refine_ls_restrained_S_all     1.019
_refine_ls_number_reflns     3319
_refine_ls_number_parameters     244
_refine_ls_number_restraints     0
_refine_ls_hydrogen_treatment     constr
_refine_ls_weighting_scheme     calc
_refine_ls_weighting_details
         'calc w=1/[\s^2^(Fo^2^)+(0.1840P)^2^+0.0000P] where P=(Fo^2^+2Fc^2^)/3'
_atom_sites_solution_hydrogens     geom
_atom_sites_solution_primary     direct
_atom_sites_solution_secondary     difmap
_refine_ls_shift/su_max     0.000
_refine_ls_shift/su_mean     0.000
_refine_diff_density_max     0.924
_refine_diff_density_min     -0.639
_refine_ls_extinction_method     none
_refine_ls_extinction_coef     ?
loop_
    _atom_type_symbol
    _atom_type_description
    _atom_type_scat_dispersion_real
    _atom_type_scat_dispersion_imag
    _atom_type_scat_source
    'C' 'C' 0.0181 0.0091
                         'International Tables Vol C Tables 4.2.6.8 and 6.1.1.4'
    'H' 'H' 0.0000 0.0000
                         'International Tables Vol C Tables 4.2.6.8 and 6.1.1.4'
    'O' 'O' 0.0492 0.0322
                         'International Tables Vol C Tables 4.2.6.8 and 6.1.1.4'
    'Cl' 'Cl' 0.3639 0.7018
                         'International Tables Vol C Tables 4.2.6.8 and 6.1.1.4'
_computing_data_collection     'CrysAlis PRO (Agilent, 2010)'
_computing_cell_refinement     'CrysAlis PRO (Agilent, 2010)'
_computing_data_reduction     'Crysalis PRO (Agilent, 2010)'
_computing_structure_solution     'SHELXS97 (Sheldrick, 2008)'
_computing_structure_refinement     'SHELXL97 (Sheldrick, 2008)'
_computing_molecular_graphics
             'Mercury (Macrae <i>et al.</i>, 2006) and ORTEP-3 (Farrugia, 1997)'
_computing_publication_material     'publCIF (Westrip, 2010)'
loop_
    _atom_site_type_symbol
    _atom_site_label
    _atom_site_fract_x
    _atom_site_fract_y
    _atom_site_fract_z
    _atom_site_U_iso_or_equiv
    _atom_site_adp_type
    _atom_site_calc_flag
    _atom_site_refinement_flags
    _atom_site_occupancy
    _atom_site_symmetry_multiplicity
    _atom_site_disorder_assembly
    _atom_site_disorder_group
    C C16 0.2502(6) 1.0126(5) 1.4550(4) 0.0432(11) Uani d . 1 1 . .
    H H16A 0.1571 1.0210 1.4984 0.065 Uiso calc R 1 1 . .
    H H16B 0.3059 1.0958 1.4435 0.065 Uiso calc R 1 1 . .
    H H16C 0.3413 0.9607 1.4935 0.065 Uiso calc R 1 1 . .
    Cl Cl1 0.07945(13) 0.74416(9) 0.62990(8) 0.0353(4) Uani d . 1 1 . .
    Cl Cl2 0.79884(14) 0.69660(9) 1.38850(8) 0.0377(4) Uani d . 1 1 . .
    O O1 0.3117(3) 0.8580(2) 1.1050(2) 0.0248(6) Uani d . 1 1 . .
    O O4 0.6604(3) 0.6107(2) 0.9064(2) 0.0238(6) Uani d . 1 1 . .
    O O5 0.6164(4) 0.5956(3) 0.6838(2) 0.0384(7) Uani d . 1 1 . .
    O O6 0.7106(4) 0.3966(3) 0.6938(2) 0.0343(7) Uani d . 1 1 . .
    O O3 0.4473(4) 0.9652(3) 1.3038(3) 0.0395(7) Uani d . 1 1 . .
    O O2 0.1699(4) 0.9529(3) 1.3497(2) 0.0361(7) Uani d . 1 1 . .
    C C1 0.2473(5) 0.8278(3) 0.9956(3) 0.0218(7) Uani d . 1 1 . .
    C C13 0.6939(5) 0.6230(3) 1.0194(3) 0.0215(7) Uani d . 1 1 . .
    C C5 0.3291(5) 0.7943(3) 0.8183(3) 0.0254(8) Uani d . 1 1 . .
    H H5 0.4164 0.7883 0.7739 0.030 Uiso calc R 1 1 . .
    C C8 0.6565(4) 0.7415(3) 1.0613(3) 0.0227(8) Uani d . 1 1 . .
    C C4 0.1439(5) 0.7769(3) 0.7713(3) 0.0258(8) Uani d . 1 1 . .
    C C15 0.2866(5) 0.9364(3) 1.2822(3) 0.0281(8) Uani d . 1 1 . .
    C C6 0.3832(5) 0.8203(3) 0.9305(3) 0.0224(8) Uani d . 1 1 . .
    C C17 0.7040(5) 0.4958(3) 0.8609(3) 0.0247(8) Uani d . 1 1 . .
    H H17A 0.6289 0.4241 0.8823 0.030 Uiso calc R 1 1 . .
    H H17B 0.8311 0.4818 0.8885 0.030 Uiso calc R 1 1 . .
    C C7 0.5825(5) 0.8440(3) 0.9824(3) 0.0223(8) Uani d . 1 1 . .
    H H7A 0.6003 0.9256 1.0223 0.027 Uiso calc R 1 1 . .
    H H7B 0.6533 0.8509 0.9237 0.027 Uiso calc R 1 1 . .
    C C3 0.0112(5) 0.7825(3) 0.8353(3) 0.0255(8) Uani d . 1 1 . .
    H H3 -0.1118 0.7694 0.8031 0.031 Uiso calc R 1 1 . .
    C C2 0.0634(5) 0.8080(3) 0.9482(3) 0.0234(8) Uani d . 1 1 . .
    H H2 -0.0249 0.8118 0.9922 0.028 Uiso calc R 1 1 . .
    C C18 0.6699(5) 0.5054(3) 0.7362(3) 0.0275(8) Uani d . 1 1 . .
    C C10 0.7594(5) 0.6685(4) 1.2466(3) 0.0279(8) Uani d . 1 1 . .
    C C14 0.1824(5) 0.8784(3) 1.1734(3) 0.0256(8) Uani d . 1 1 . .
    H H14A 0.1171 0.7979 1.1860 0.031 Uiso calc R 1 1 . .
    H H14B 0.0945 0.9360 1.1381 0.031 Uiso calc R 1 1 . .
    C C11 0.7946(5) 0.5516(3) 1.2058(3) 0.0275(8) Uani d . 1 1 . .
    H H11 0.8394 0.4887 1.2543 0.033 Uiso calc R 1 1 . .
    C C12 0.7631(5) 0.5283(3) 1.0930(3) 0.0251(8) Uani d . 1 1 . .
    H H12 0.7876 0.4499 1.0654 0.030 Uiso calc R 1 1 . .
    C C9 0.6897(5) 0.7628(3) 1.1747(3) 0.0239(8) Uani d . 1 1 . .
    H H9 0.6654 0.8408 1.2033 0.029 Uiso calc R 1 1 . .
    C C19 0.6900(7) 0.3897(5) 0.5742(4) 0.0423(10) Uani d . 1 1 . .
    H H19A 0.7222 0.3076 0.5522 0.063 Uiso calc R 1 1 . .
    H H19B 0.7688 0.4560 0.5501 0.063 Uiso calc R 1 1 . .
    H H19C 0.5655 0.4008 0.5410 0.063 Uiso calc R 1 1 . .
loop_
    _atom_site_aniso_label
    _atom_site_aniso_U_11
    _atom_site_aniso_U_22
    _atom_site_aniso_U_33
    _atom_site_aniso_U_12
    _atom_site_aniso_U_13
    _atom_site_aniso_U_23
    C16 0.045(2) 0.054(3) 0.033(2) 0.005(2) 0.0143(19) -0.012(2)
    Cl1 0.0456(6) 0.0380(6) 0.0222(6) 0.0074(4) 0.0048(4) -0.0001(4)
    Cl2 0.0541(7) 0.0351(6) 0.0231(6) 0.0083(4) 0.0034(4) -0.0029(4)
    O1 0.0295(13) 0.0248(13) 0.0223(14) 0.0046(10) 0.0094(10) -0.0002(10)
    O4 0.0349(13) 0.0184(12) 0.0202(13) 0.0044(10) 0.0096(10) 0.0001(10)
    O5 0.0581(18) 0.0313(15) 0.0285(16) 0.0131(13) 0.0108(13) 0.0047(12)
    O6 0.0534(17) 0.0296(14) 0.0231(15) 0.0105(12) 0.0127(12) -0.0013(11)
    O3 0.0335(16) 0.0513(18) 0.0335(17) -0.0050(13) 0.0101(12) -0.0115(14)
    O2 0.0357(14) 0.0468(16) 0.0280(16) 0.0029(12) 0.0123(11) -0.0084(12)
    C1 0.0345(18) 0.0108(15) 0.0220(18) 0.0019(13) 0.0098(14) 0.0007(13)
    C13 0.0274(16) 0.0176(16) 0.0218(18) 0.0018(13) 0.0104(13) 0.0025(13)
    C5 0.0326(19) 0.0175(16) 0.028(2) 0.0039(14) 0.0109(15) 0.0040(14)
    C8 0.0233(16) 0.0169(16) 0.030(2) 0.0003(13) 0.0097(14) 0.0040(14)
    C4 0.040(2) 0.0153(16) 0.0232(19) 0.0047(14) 0.0062(15) 0.0002(14)
    C15 0.038(2) 0.0222(18) 0.027(2) 0.0056(15) 0.0122(16) 0.0025(15)
    C6 0.0305(17) 0.0118(15) 0.0266(19) 0.0029(13) 0.0092(14) 0.0021(13)
    C17 0.0327(18) 0.0186(16) 0.024(2) 0.0036(14) 0.0083(15) -0.0041(14)
    C7 0.0289(18) 0.0148(15) 0.0255(19) 0.0025(13) 0.0104(14) 0.0029(14)
    C3 0.0328(18) 0.0183(16) 0.026(2) 0.0039(14) 0.0069(15) 0.0003(14)
    C2 0.0288(17) 0.0184(16) 0.0246(19) 0.0006(13) 0.0095(14) -0.0005(14)
    C18 0.0324(19) 0.0209(18) 0.031(2) -0.0004(14) 0.0111(15) -0.0014(15)
    C10 0.0318(18) 0.0253(18) 0.027(2) 0.0013(15) 0.0075(15) -0.0006(15)
    C14 0.0319(18) 0.0243(18) 0.0230(19) 0.0023(14) 0.0116(14) -0.0010(14)
    C11 0.0350(19) 0.0246(18) 0.024(2) 0.0042(15) 0.0068(15) 0.0039(15)
    C12 0.0323(18) 0.0172(16) 0.027(2) 0.0026(14) 0.0091(15) 0.0004(14)
    C9 0.0261(17) 0.0204(16) 0.0256(19) 0.0001(13) 0.0070(14) -0.0020(14)
    C19 0.065(3) 0.042(2) 0.023(2) 0.010(2) 0.0153(19) -0.0062(18)
_geom_special_details
;
All e.s.d.'s (except the e.s.d. in the dihedral angle between two l.s. planes)
are estimated using the full covariance matrix. The cell e.s.d.'s are taken
into account individually in the estimation of e.s.d.'s in distances, angles
and torsion angles; correlations between e.s.d.'s in cell parameters are only
used when they are defined by crystal symmetry. An approximate (isotropic)
treatment of cell e.s.d.'s is used for estimating e.s.d.'s involving l.s.
planes.
;
loop_
    _geom_bond_atom_site_label_1
    _geom_bond_atom_site_label_2
    _geom_bond_site_symmetry_2
    _geom_bond_distance
    _geom_bond_publ_flag
    C16 O2 . 1.437(6) ?
    C16 H16A . 0.9600 ?
    C16 H16B . 0.9600 ?
    C16 H16C . 0.9600 ?
    Cl1 C4 . 1.738(4) ?
    Cl2 C10 . 1.732(4) ?
    O1 C1 . 1.367(4) ?
    O1 C14 . 1.419(4) ?
    O4 C13 . 1.368(4) ?
    O4 C17 . 1.409(4) ?
    O5 C18 . 1.198(5) ?
    O6 C18 . 1.328(5) ?
    O6 C19 . 1.449(5) ?
    O3 C15 . 1.196(5) ?
    O2 C15 . 1.330(5) ?
    C1 C2 . 1.388(5) ?
    C1 C6 . 1.411(5) ?
    C13 C8 . 1.406(5) ?
    C13 C12 . 1.409(5) ?
    C5 C6 . 1.381(5) ?
    C5 C4 . 1.394(6) ?
    C5 H5 . 0.9300 ?
    C8 C9 . 1.382(5) ?
    C8 C7 . 1.517(5) ?
    C4 C3 . 1.380(5) ?
    C15 C14 . 1.513(6) ?
    C6 C7 . 1.508(5) ?
    C17 C18 . 1.510(5) ?
    C17 H17A . 0.9700 ?
    C17 H17B . 0.9700 ?
    C7 H7A . 0.9700 ?
    C7 H7B . 0.9700 ?
    C3 C2 . 1.386(5) ?
    C3 H3 . 0.9300 ?
    C2 H2 . 0.9300 ?
    C10 C11 . 1.382(5) ?
    C10 C9 . 1.394(5) ?
    C14 H14A . 0.9700 ?
    C14 H14B . 0.9700 ?
    C11 C12 . 1.377(5) ?
    C11 H11 . 0.9300 ?
    C12 H12 . 0.9300 ?
    C9 H9 . 0.9300 ?
    C19 H19A . 0.9600 ?
    C19 H19B . 0.9600 ?
    C19 H19C . 0.9600 ?
loop_
    _geom_angle_atom_site_label_1
    _geom_angle_atom_site_label_2
    _geom_angle_atom_site_label_3
    _geom_angle_site_symmetry_1
    _geom_angle_site_symmetry_3
    _geom_angle
    _geom_angle_publ_flag
    O2 C16 H16A . . 109.5 ?
    O2 C16 H16B . . 109.5 ?
    H16A C16 H16B . . 109.5 ?
    O2 C16 H16C . . 109.5 ?
    H16A C16 H16C . . 109.5 ?
    H16B C16 H16C . . 109.5 ?
    C1 O1 C14 . . 117.9(3) ?
    C13 O4 C17 . . 117.0(3) ?
    C18 O6 C19 . . 116.1(3) ?
    C15 O2 C16 . . 114.8(3) ?
    O1 C1 C2 . . 124.3(3) ?
    O1 C1 C6 . . 114.9(3) ?
    C2 C1 C6 . . 120.8(3) ?
    O4 C13 C8 . . 115.2(3) ?
    O4 C13 C12 . . 124.9(3) ?
    C8 C13 C12 . . 119.9(3) ?
    C6 C5 C4 . . 120.2(3) ?
    C6 C5 H5 . . 119.9 ?
    C4 C5 H5 . . 119.9 ?
    C9 C8 C13 . . 119.0(3) ?
    C9 C8 C7 . . 120.9(3) ?
    C13 C8 C7 . . 120.1(3) ?
    C3 C4 C5 . . 121.3(4) ?
    C3 C4 Cl1 . . 119.4(3) ?
    C5 C4 Cl1 . . 119.3(3) ?
    O3 C15 O2 . . 125.2(4) ?
    O3 C15 C14 . . 125.8(3) ?
    O2 C15 C14 . . 109.0(3) ?
    C5 C6 C1 . . 118.4(3) ?
    C5 C6 C7 . . 121.1(3) ?
    C1 C6 C7 . . 120.4(3) ?
    O4 C17 C18 . . 108.6(3) ?
    O4 C17 H17A . . 110.0 ?
    C18 C17 H17A . . 110.0 ?
    O4 C17 H17B . . 110.0 ?
    C18 C17 H17B . . 110.0 ?
    H17A C17 H17B . . 108.3 ?
    C6 C7 C8 . . 114.7(3) ?
    C6 C7 H7A . . 108.6 ?
    C8 C7 H7A . . 108.6 ?
    C6 C7 H7B . . 108.6 ?
    C8 C7 H7B . . 108.6 ?
    H7A C7 H7B . . 107.6 ?
    C4 C3 C2 . . 119.2(3) ?
    C4 C3 H3 . . 120.4 ?
    C2 C3 H3 . . 120.4 ?
    C3 C2 C1 . . 120.1(3) ?
    C3 C2 H2 . . 119.9 ?
    C1 C2 H2 . . 119.9 ?
    O5 C18 O6 . . 125.4(4) ?
    O5 C18 C17 . . 126.2(3) ?
    O6 C18 C17 . . 108.4(3) ?
    C11 C10 C9 . . 120.6(4) ?
    C11 C10 Cl2 . . 119.4(3) ?
    C9 C10 Cl2 . . 119.9(3) ?
    O1 C14 C15 . . 107.4(3) ?
    O1 C14 H14A . . 110.2 ?
    C15 C14 H14A . . 110.2 ?
    O1 C14 H14B . . 110.2 ?
    C15 C14 H14B . . 110.2 ?
    H14A C14 H14B . . 108.5 ?
    C12 C11 C10 . . 119.8(3) ?
    C12 C11 H11 . . 120.1 ?
    C10 C11 H11 . . 120.1 ?
    C11 C12 C13 . . 120.2(3) ?
    C11 C12 H12 . . 119.9 ?
    C13 C12 H12 . . 119.9 ?
    C8 C9 C10 . . 120.6(3) ?
    C8 C9 H9 . . 119.7 ?
    C10 C9 H9 . . 119.7 ?
    O6 C19 H19A . . 109.5 ?
    O6 C19 H19B . . 109.5 ?
    H19A C19 H19B . . 109.5 ?
    O6 C19 H19C . . 109.5 ?
    H19A C19 H19C . . 109.5 ?
    H19B C19 H19C . . 109.5 ?
loop_
    _geom_hbond_atom_site_label_d
    _geom_hbond_atom_site_label_h
    _geom_hbond_atom_site_label_a
    _geom_hbond_site_symmetry_d
    _geom_hbond_site_symmetry_h
    _geom_hbond_site_symmetry_a
    _geom_hbond_distance_dh
    _geom_hbond_distance_ha
    _geom_hbond_distance_da
    _geom_hbond_angle_dha
    _geom_hbond_publ_flag
    C12 H12 Cg1 ? ? 2_667 0.93 2.72 3.500(3) 142 yes
    C17 H17A Cg2 . . 2_667 0.97 2.67 3.450(3) 138 yes
_iucr_refine_instructions_details
;
TITL MS2_05exp in P-1
CELL  1.54178   7.4727  10.4704  12.2796   90.384  100.716   94.365
ZERR     2.00   0.0006   0.0008   0.0008    0.006    0.006    0.006
LATT   1
SFAC  C    H    O    CL
UNIT 38 36 12 4
LIST 6 ! automatically inserted. Change 6 to 4 for CHECKCIF!!
MERG   2
FMAP   2
PLAN   20
BOND
L.S.  100
acta
bond $H
WGHT    0.184000
FVAR       5.82097
C16   1    0.250207    1.012552    1.455007    11.00000    0.04459    0.05413 =
         0.03348   -0.01178    0.01429    0.00521
AFIX  33
H16A  2    0.157126    1.020971    1.498373    11.00000   -1.50000
H16B  2    0.305875    1.095816    1.443460    11.00000   -1.50000
H16C  2    0.341276    0.960697    1.493525    11.00000   -1.50000
AFIX   0
MOLE    1
CL1   4    0.079447    0.744164    0.629904    11.00000    0.04563    0.03799 =
         0.02221   -0.00014    0.00477    0.00745
CL2   4    0.798841    0.696601    1.388501    11.00000    0.05414    0.03506 =
         0.02314   -0.00290    0.00339    0.00834
O1    3    0.311662    0.858042    1.105047    11.00000    0.02947    0.02483 =
         0.02227   -0.00021    0.00944    0.00461
O4    3    0.660420    0.610734    0.906369    11.00000    0.03491    0.01841 =
         0.02020    0.00014    0.00957    0.00440
O5    3    0.616376    0.595580    0.683821    11.00000    0.05806    0.03127 =
         0.02848    0.00467    0.01080    0.01311
O6    3    0.710552    0.396615    0.693776    11.00000    0.05344    0.02963 =
         0.02307   -0.00126    0.01270    0.01052
O3    3    0.447339    0.965212    1.303754    11.00000    0.03353    0.05134 =
         0.03350   -0.01150    0.01008   -0.00504
O2    3    0.169893    0.952935    1.349727    11.00000    0.03570    0.04682 =
         0.02796   -0.00845    0.01227    0.00287
C1    1    0.247251    0.827813    0.995584    11.00000    0.03450    0.01078 =
         0.02196    0.00075    0.00978    0.00185
C13   1    0.693880    0.623041    1.019427    11.00000    0.02739    0.01765 =
         0.02184    0.00248    0.01036    0.00176
C5    1    0.329093    0.794271    0.818289    11.00000    0.03261    0.01749 =
         0.02838    0.00396    0.01094    0.00390
AFIX  43
H5    2    0.416434    0.788311    0.773908    11.00000   -1.20000
AFIX   0
C8    1    0.656487    0.741462    1.061266    11.00000    0.02331    0.01688 =
         0.02974    0.00403    0.00970    0.00035
C4    1    0.143941    0.776863    0.771345    11.00000    0.03953    0.01534 =
         0.02318    0.00021    0.00621    0.00470
C15   1    0.286552    0.936431    1.282167    11.00000    0.03784    0.02218 =
         0.02712    0.00250    0.01223    0.00564
C6    1    0.383232    0.820338    0.930496    11.00000    0.03048    0.01183 =
         0.02662    0.00209    0.00916    0.00287
C17   1    0.703986    0.495758    0.860893    11.00000    0.03269    0.01863 =
         0.02405   -0.00414    0.00827    0.00361
AFIX  23
H17A  2    0.628864    0.424058    0.882269    11.00000   -1.20000
H17B  2    0.831147    0.481842    0.888466    11.00000   -1.20000
AFIX   0
C7    1    0.582530    0.844005    0.982364    11.00000    0.02891    0.01482 =
         0.02546    0.00289    0.01037    0.00248
AFIX  23
H7A   2    0.600291    0.925571    1.022344    11.00000   -1.20000
H7B   2    0.653337    0.850858    0.923691    11.00000   -1.20000
AFIX   0
C3    1    0.011179    0.782525    0.835319    11.00000    0.03281    0.01827 =
         0.02613    0.00028    0.00692    0.00386
AFIX  43
H3    2   -0.111831    0.769428    0.803143    11.00000   -1.20000
AFIX   0
C2    1    0.063412    0.807977    0.948159    11.00000    0.02880    0.01844 =
         0.02463   -0.00055    0.00951    0.00065
AFIX  43
H2    2   -0.024854    0.811771    0.992166    11.00000   -1.20000
AFIX   0
C18   1    0.669928    0.505381    0.736194    11.00000    0.03237    0.02094 =
         0.03086   -0.00144    0.01107   -0.00043
C10   1    0.759423    0.668548    1.246583    11.00000    0.03175    0.02532 =
         0.02737   -0.00057    0.00753    0.00132
C14   1    0.182374    0.878436    1.173433    11.00000    0.03191    0.02429 =
         0.02302   -0.00098    0.01162    0.00234
AFIX  23
H14A  2    0.117054    0.797876    1.186042    11.00000   -1.20000
H14B  2    0.094496    0.936037    1.138119    11.00000   -1.20000
AFIX   0
C11   1    0.794572    0.551579    1.205770    11.00000    0.03499    0.02456 =
         0.02369    0.00388    0.00681    0.00421
AFIX  43
H11   2    0.839353    0.488727    1.254307    11.00000   -1.20000
AFIX   0
C12   1    0.763113    0.528327    1.093036    11.00000    0.03229    0.01715 =
         0.02726    0.00041    0.00906    0.00259
AFIX  43
H12   2    0.787637    0.449906    1.065438    11.00000   -1.20000
AFIX   0
C9    1    0.689733    0.762817    1.174688    11.00000    0.02610    0.02044 =
         0.02558   -0.00199    0.00695    0.00015
AFIX  43
H9    2    0.665403    0.840753    1.203302    11.00000   -1.20000
AFIX   0
C19   1    0.690018    0.389667    0.574183    11.00000    0.06467    0.04230 =
         0.02333   -0.00618    0.01531    0.00983
AFIX  33
H19A  2    0.722204    0.307618    0.552151    11.00000   -1.50000
H19B  2    0.768772    0.456022    0.550113    11.00000   -1.50000
H19C  2    0.565470    0.400757    0.541033    11.00000   -1.50000
HKLF    4
REM  MS2_05exp in P-1
REM R1 =  0.0799 for   2606 Fo > 4sig(Fo)  and  0.0934 for all   3319 data
REM    244 parameters refined using      0 restraints
END
WGHT      0.1840      0.0000
REM Highest difference peak  0.924,  deepest hole -0.639,  1-sigma level  0.130
Q1    1   0.7601  0.6166  1.3582  11.00000  0.05    0.92
Q2    1   0.0468  0.6640  0.6034  11.00000  0.05    0.79
Q3    1   0.1275  0.8183  0.6627  11.00000  0.05    0.78
Q4    1   0.7955  0.6404  1.4661  11.00000  0.05    0.63
Q5    1   0.8442  0.7732  1.4156  11.00000  0.05    0.61
Q6    1   0.6356  0.4394  0.8267  11.00000  0.05    0.59
Q7    1   0.0730  0.6802  0.7171  11.00000  0.05    0.54
Q8    1   0.1100  0.8185  0.5465  11.00000  0.05    0.54
Q9    1   0.8083  0.7617  1.3035  11.00000  0.05    0.52
Q10   1   0.0948  0.7139  0.7012  11.00000  0.05    0.51
Q11   1   0.6514  0.3337  0.6539  11.00000  0.05    0.49
Q12   1   0.7265  0.4913  1.1590  11.00000  0.05    0.49
Q13   1   0.0227  0.7463  0.9051  11.00000  0.05    0.48
Q14   1   1.0055  0.5598  0.5576  11.00000  0.05    0.47
Q15   1   0.6337  0.6826  0.7062  11.00000  0.05    0.47
Q16   1   0.2800  0.8868  1.0367  11.00000  0.05    0.43
Q17   1   0.7048  0.6727  0.9343  11.00000  0.05    0.43
Q18   1   0.1450  0.8238  0.9741  11.00000  0.05    0.42
Q19   1   0.3659  0.8631  0.8684  11.00000  0.05    0.41
Q20   1   0.8111  0.4544  0.7181  11.00000  0.05    0.41
;
data_global
_journal_date_recd_electronic     2012-05-07
_journal_date_accepted     2012-06-05
_journal_name_full     'Acta Crystallographica, Section E'
_journal_year     2012
_journal_volume     68
_journal_issue      7
_journal_page_first     o2066
_journal_page_last     o2066
_journal_paper_category     QO
_journal_paper_doi     10.1107/S160053681202555X
_journal_coeditor_code     VM2175
_publ_contact_author_name     'Michaela Pojarov\'a'
_publ_contact_author_address
;
Institute of Physics, AS CR, v.v.i.
Na Slovance 2
182 21 Praha 8
Czech Republic
;
_publ_contact_author_email     'pojarova@fzu.cz'
_publ_contact_author_fax     '+420233343184'
_publ_contact_author_phone     '+420220318484'
_publ_section_title
;
Methyl 2-{4-chloro-2-[5-chloro-2-(2-methoxy-2-oxoethoxy)benzyl]phenoxy}acetate
;
loop_
    _publ_author_name
    _publ_author_footnote
    _publ_author_address
    'Pojarov\'a, Michaela' ?
;
Institute of Physics, AS CR, v.v.i.
Na Slovance 2
182 21 Praha 8
Czech Republic
;
    'Du\<sek, Michal' .
;
Institute of Physics, AS CR, v.v.i.
Na Slovance 2
182 21 Praha 8
Czech Republic
;
    'Sedl\'akov\'a, Zde\<nka' .
;
Institute of Macromolecular Chemistry, AS CR v.v.i.
Heyrovsk\'eho n\'am. 2
16206 Prague 6
Czech Republic
;
    'Makrl\'ik, Emanuel' .
;
Faculty of Environmental Sciences
Czech University of Life Sciences, Prague
Kam\'yck\'a 129
165 21 Prague 6
Czech Republic
;
