# Supplementary material for: Methyl 2-{4-chloro-2-[5-chloro-2-(2-meth­oxy-2-oxoeth­oxy)benz­yl]phen­oxy}acetate
Source: Acta Crystallogr Sect E Struct Rep Online. 2012 Jun 13;68(Pt 7):o2066. doi: 10.1107/S160053681202555X (PMC3393330; doi:10.1107/S160053681202555X)
Supplement: Supplementary file 2 [file e-68-o2066-Isup2.hkl]

# 
# h,k,l, Fc-squared, Fo-squared, sigma(Fo-squared) and status flag 
# 
data_I
_shelx_title ' MS2_05exp in P-1' 
_shelx_refln_list_code          4 
_shelx_F_calc_maximum      165.79 
_exptl_crystal_F_000       428.00 
_reflns_d_resolution_high  0.8382 
 
loop_ 
 _symmetry_equiv_pos_as_xyz 
 'x, y, z' 
 '-x, -y, -z' 
 
_cell_length_a     7.4727 
_cell_length_b    10.4704 
_cell_length_c    12.2796 
_cell_angle_alpha  90.384 
_cell_angle_beta  100.716 
_cell_angle_gamma  94.365 
 
_shelx_F_squared_multiplier     1.000 
 
loop_ 
 _refln_index_h 
 _refln_index_k 
 _refln_index_l 
 _refln_F_squared_calc 
 _refln_F_squared_meas 
 _refln_F_squared_sigma 
 _refln_observed_status 
   1   0   0      159.53      188.10     11.33 o 
   2   0   0    11802.78    12734.47    134.13 o 
   3   0   0     1489.19     1680.11     62.47 o 
   4   0   0        6.48       11.37      9.66 o 
   5   0   0       39.31       38.76      3.71 o 
   6   0   0       17.51       12.32      4.05 o 
   7   0   0       43.40       47.14      5.82 o 
   8   0   0      228.58      234.16     22.73 o 
  -8   1   0       19.71       21.04      8.30 o 
  -7   1   0      122.12      130.82      8.63 o 
  -6   1   0       47.00       44.79      3.79 o 
  -5   1   0       47.64       53.16      4.49 o 
  -4   1   0     1117.95     1281.16     65.84 o 
  -3   1   0     3243.46     3848.77     95.21 o 
  -2   1   0       22.61       16.27      7.25 o 
  -1   1   0        8.81       10.64      4.61 o 
   0   1   0      297.13      311.86     11.75 o 
   1   1   0      321.75      288.19     14.91 o 
   2   1   0     5331.31     5578.45     90.08 o 
   3   1   0       44.01       37.92     11.53 o 
   4   1   0      738.06      749.40     50.18 o 
   5   1   0      165.35      184.31      8.49 o 
   6   1   0      164.00      166.24      8.86 o 
   7   1   0       35.53       39.01      7.20 o 
   8   1   0       10.43       16.68     10.43 o 
  -8   2   0       57.50       72.74      8.18 o 
  -7   2   0       23.82       24.46      3.10 o 
  -6   2   0       61.59       60.29      5.08 o 
  -5   2   0      116.88      126.13      6.41 o 
  -4   2   0      434.59      504.87     42.74 o 
  -3   2   0        2.54       -0.14      8.26 o 
  -2   2   0      832.71      838.66     37.25 o 
  -1   2   0    18859.25    21310.83    457.11 o 
   0   2   0     1272.76     1441.58     36.04 o 
   1   2   0     1143.79     1010.45     26.94 o 
   2   2   0      627.92      576.59     29.55 o 
   3   2   0      461.09      412.83     32.52 o 
   4   2   0       32.61       43.28      5.19 o 
   5   2   0       17.23       12.51      4.06 o 
   6   2   0      176.66      174.64     15.43 o 
   7   2   0      341.72      298.11     32.39 o 
   8   2   0        3.96        6.28      5.67 o 
  -8   3   0       30.88       33.36      5.20 o 
  -7   3   0      225.76      251.13      8.74 o 
  -6   3   0       77.50       85.95      6.15 o 
  -5   3   0      118.54      149.63      6.36 o 
  -4   3   0      642.63      725.57     29.24 o 
  -3   3   0      205.12      222.31     26.03 o 
  -2   3   0        2.14        9.33      7.23 o 
  -1   3   0      139.65      131.88      8.51 o 
   0   3   0      268.91      257.35     20.57 o 
   1   3   0      146.25      103.12      8.98 o 
   2   3   0      384.15      287.27     21.16 o 
   3   3   0     3751.45     3416.32     90.31 o 
   4   3   0       63.55       46.37      6.38 o 
   5   3   0        0.04       15.84      5.55 o 
   6   3   0      102.01       74.15     14.22 o 
   7   3   0       57.94       61.64     14.76 o 
   8   3   0       13.05       -0.67     17.36 o 
  -8   4   0       14.04       13.06      2.57 o 
  -7   4   0       55.86       63.06      4.98 o 
  -6   4   0        5.33        4.37      3.32 o 
  -5   4   0        9.94       17.75      3.36 o 
  -4   4   0       34.21       43.95      3.68 o 
  -3   4   0     1284.10     1517.26     65.88 o 
  -2   4   0      708.83      784.62     87.39 o 
  -1   4   0     4267.76     4842.42    114.85 o 
   0   4   0      645.51      593.22     35.89 o 
   1   4   0      271.48      223.69     21.75 o 
   2   4   0       31.66       14.03      6.13 o 
   3   4   0        1.66        2.39      4.41 o 
   4   4   0       17.42       24.78      8.45 o 
   5   4   0       34.90       21.26     11.10 o 
   6   4   0      146.02      108.97     15.80 o 
   7   4   0       22.19       27.48      6.96 o 
   8   4   0        0.18       -0.10      3.76 o 
  -8   5   0        9.60        9.79      2.13 o 
  -7   5   0       72.46       76.88      6.50 o 
  -6   5   0       26.07       23.56      3.70 o 
  -5   5   0      309.87      374.22     11.31 o 
  -4   5   0       90.08       94.13      5.93 o 
  -3   5   0       33.51       33.14      5.79 o 
  -2   5   0       25.03       21.07     14.02 o 
  -1   5   0      528.16      505.80     42.06 o 
   0   5   0      720.57      746.68     45.58 o 
   1   5   0      213.40      182.36     23.19 o 
   2   5   0     1200.84      926.75     54.28 o 
   3   5   0     2715.48     2584.79     25.84 o 
   4   5   0      127.34      126.42      9.99 o 
   5   5   0        0.57       -1.51      4.82 o 
   6   5   0       24.04       12.79      9.64 o 
   7   5   0       20.46       22.85      7.10 o 
  -7   6   0        0.13        4.14      3.28 o 
  -6   6   0      104.90      105.17      6.94 o 
  -5   6   0       52.26       80.50      6.17 o 
  -4   6   0     1279.36     1294.72     82.02 o 
  -3   6   0       23.62       22.98      4.26 o 
  -2   6   0      850.41      884.70     26.34 o 
  -1   6   0     1480.01     1348.98    106.31 o 
   0   6   0       17.96       23.52      4.11 o 
   1   6   0      185.04      177.11      6.61 o 
   2   6   0        8.04        5.03      2.91 o 
   3   6   0      125.62      108.54      6.55 o 
   4   6   0       11.55        1.08      5.18 o 
   5   6   0      297.65      317.11     54.03 o 
   6   6   0        1.41       10.70      9.34 o 
   7   6   0        9.01       10.41      3.43 o 
  -7   7   0      151.85      142.26      6.55 o 
  -6   7   0       13.10       10.53      3.01 o 
  -5   7   0      767.66      926.53     40.78 o 
  -4   7   0       40.36       40.69      5.06 o 
  -3   7   0      618.68      797.77     23.29 o 
  -2   7   0      877.74      797.31     27.97 o 
  -1   7   0        7.40        3.51      2.69 o 
   0   7   0        1.40        2.74      2.54 o 
   1   7   0       70.08       52.14      4.42 o 
   2   7   0     1051.14      993.19     28.63 o 
   3   7   0       24.27       20.05      7.40 o 
   4   7   0       35.65       25.29      5.25 o 
   5   7   0        0.23        5.34      9.56 o 
   6   7   0      115.70      104.62      9.73 o 
  -7   8   0       19.53       14.80      3.30 o 
  -6   8   0      112.95       86.49     10.23 o 
  -5   8   0     1202.42     1257.32    134.67 o 
  -4   8   0      246.95      314.44     14.70 o 
  -3   8   0     1158.82     1383.43     41.03 o 
  -2   8   0        1.30        4.15      3.75 o 
  -1   8   0       58.67       59.10      4.44 o 
   0   8   0       94.98       89.50      5.03 o 
   1   8   0        0.88        0.89      4.34 o 
   2   8   0        6.36        3.24      4.58 o 
   3   8   0      106.17       90.09      8.81 o 
   4   8   0       20.55       15.86      5.77 o 
   5   8   0      104.61      131.98     34.42 o 
   6   8   0        2.24       -6.39      6.90 o 
  -6   9   0        4.13        3.65      3.20 o 
  -5   9   0       73.16       80.72     11.22 o 
  -4   9   0      269.33      338.79     21.66 o 
  -3   9   0      520.92      530.36     57.94 o 
  -2   9   0       99.17      102.02      7.13 o 
  -1   9   0      139.02      127.99      6.95 o 
   0   9   0      490.96      535.05     16.86 o 
   1   9   0      277.51      288.43     11.38 o 
   2   9   0      481.02      478.67     15.51 o 
   3   9   0       80.56       71.06      7.19 o 
   4   9   0        9.76       11.13      7.86 o 
   5   9   0       72.24      113.66     14.06 o 
  -5  10   0      188.74      176.93     13.20 o 
  -4  10   0       24.90       37.73      6.43 o 
  -3  10   0        8.48       24.33      9.90 o 
  -2  10   0       54.10       43.45      6.39 o 
  -1  10   0        9.71        6.33      4.78 o 
   0  10   0       31.96       29.87      5.82 o 
   1  10   0       17.46       18.32      5.34 o 
   2  10   0      107.43      117.71     12.15 o 
   3  10   0       51.96       52.33      5.96 o 
   4  10   0        1.34        7.42      4.09 o 
  -4  11   0        4.14        6.64      4.72 o 
  -3  11   0       19.62       25.53      4.15 o 
  -2  11   0      233.42      253.85     12.28 o 
  -1  11   0       98.30      107.71     23.90 o 
   0  11   0      142.73      160.95      9.47 o 
   1  11   0        9.32        3.64      4.31 o 
   2  11   0        0.08       -1.67      4.10 o 
   3  11   0        7.79        7.10      4.92 o 
  -2  12   0       19.92       23.99      4.18 o 
  -1  12   0       77.88       78.67      7.12 o 
   0  12   0        0.24       -4.69      4.69 o 
   1  12   0        4.22        6.82      7.52 o 
  -1 -12   1        0.20        7.57      6.00 o 
   0 -12   1       38.12       51.12      9.30 o 
   1 -12   1       95.59       71.54      6.84 o 
   2 -12   1        4.91        5.65      8.52 o 
  -3 -11   1      145.05      145.91     10.03 o 
  -2 -11   1       42.03       39.59      5.37 o 
  -1 -11   1      124.56      125.26      7.02 o 
   0 -11   1       39.12       27.60      6.37 o 
   1 -11   1       12.17        5.00     15.84 o 
   2 -11   1      421.42      413.24     15.07 o 
   3 -11   1        4.34        1.23      4.59 o 
   4 -11   1       45.68       42.79      7.33 o 
  -4 -10   1       97.63      102.68      7.52 o 
  -3 -10   1       18.67       20.07      3.96 o 
  -2 -10   1       36.05       34.41      4.13 o 
  -1 -10   1      558.10      584.24     14.73 o 
   0 -10   1       54.21       56.15      6.52 o 
   1 -10   1       12.08        9.63      5.29 o 
   2 -10   1      325.76      330.29     33.52 o 
   3 -10   1       18.01       27.63      6.79 o 
   4 -10   1      270.31      299.57     21.12 o 
   5 -10   1       62.87       62.06      8.11 o 
  -5  -9   1        0.68       -0.88      7.64 o 
  -4  -9   1       12.07       10.49      9.09 o 
  -3  -9   1      150.51      103.20      8.89 o 
  -2  -9   1       86.35       89.21      6.97 o 
  -1  -9   1      280.30      262.99     10.18 o 
   0  -9   1       43.84       41.03      5.71 o 
   1  -9   1     3666.08     3615.92     47.55 o 
   2  -9   1        0.44       -5.93      5.93 o 
   3  -9   1      214.48      215.64     16.09 o 
   4  -9   1       74.48      118.87     14.53 o 
   5  -9   1        0.10       20.02      7.60 o 
   6  -9   1        0.06       -3.39      3.39 o 
  -6  -8   1      153.41      198.59     16.51 o 
  -5  -8   1        3.97       15.01     10.23 o 
  -4  -8   1       71.20       78.40     16.06 o 
  -3  -8   1      475.93      448.55     15.39 o 
  -2  -8   1      427.46      427.26     14.16 o 
  -1  -8   1       26.52       27.05      4.72 o 
   0  -8   1       10.19        9.83      3.07 o 
   1  -8   1      815.45      763.35     15.84 o 
   2  -8   1      155.76      147.85      9.54 o 
   3  -8   1      645.44      737.60     55.58 o 
   4  -8   1      166.73      199.15     11.42 o 
   5  -8   1       44.67       74.51      6.12 o 
   6  -8   1       17.18       14.57      3.20 o 
   7  -8   1       12.16        6.10      2.44 o 
  -6  -7   1       57.34       51.73      6.27 o 
  -5  -7   1       43.36       52.77     14.68 o 
  -4  -7   1      182.08      182.41     42.40 o 
  -3  -7   1      317.74      287.50      9.16 o 
  -2  -7   1       34.76       29.80      4.26 o 
  -1  -7   1       18.33       10.09      3.56 o 
   0  -7   1     1373.77     1283.71     24.21 o 
   1  -7   1     1759.71     1610.56     51.67 o 
   2  -7   1       88.32       79.96      5.18 o 
   3  -7   1       55.28       61.29      7.79 o 
   4  -7   1      571.13      623.16     47.26 o 
   5  -7   1       26.59       37.49      5.04 o 
   6  -7   1       45.96       46.54      4.69 o 
   7  -7   1       73.34       77.56      6.79 o 
  -7  -6   1       80.30       99.92     21.41 o 
  -6  -6   1       39.45       42.47     21.10 o 
  -5  -6   1      169.40      148.59     34.09 o 
  -4  -6   1      122.09       93.36      7.90 o 
  -3  -6   1      726.10      654.37     26.88 o 
  -2  -6   1       27.47       24.90      3.51 o 
  -1  -6   1      118.17       99.65      5.14 o 
   0  -6   1     1722.45     1914.65     34.40 o 
   1  -6   1     1137.76     1055.28     27.53 o 
   2  -6   1      321.39      344.47      9.79 o 
   3  -6   1      425.25      462.81     15.80 o 
   4  -6   1      370.59      431.28     22.00 o 
   5  -6   1        1.95        5.40      3.29 o 
   6  -6   1       17.87       22.63      4.29 o 
   7  -6   1        0.09        0.38      2.48 o 
  -7  -5   1      208.90      256.59     32.11 o 
  -6  -5   1        0.13        2.67      9.15 o 
  -5  -5   1       22.31       14.04     13.79 o 
  -4  -5   1      511.08      534.26     18.20 o 
  -3  -5   1        3.42        3.85      3.52 o 
  -2  -5   1       10.98        6.96      8.48 o 
  -1  -5   1      337.02      252.44     27.80 o 
   0  -5   1      614.57      684.10     46.61 o 
   1  -5   1     1907.71     2263.63     94.73 o 
   2  -5   1      415.85      374.81     43.66 o 
   3  -5   1      116.68      112.31      6.67 o 
   4  -5   1      161.85      161.55      6.77 o 
   5  -5   1       20.36       19.84      4.04 o 
   6  -5   1       30.82       29.30      4.27 o 
   7  -5   1       23.66       23.71      4.20 o 
   8  -5   1       15.18       13.83      3.24 o 
  -8  -4   1       18.11       14.86      4.90 o 
  -7  -4   1        0.85       -0.58      7.35 o 
  -6  -4   1        0.33        3.04      7.95 o 
  -5  -4   1        5.22       21.17     15.10 o 
  -4  -4   1      327.14      246.57     19.97 o 
  -3  -4   1      127.90      117.00     24.72 o 
  -2  -4   1       33.71       24.57      5.68 o 
  -1  -4   1     1529.04     1406.80     54.87 o 
   0  -4   1     6239.74     6699.49    127.09 o 
   1  -4   1     1109.94     1203.28     64.59 o 
   2  -4   1        1.82       -1.14      5.67 o 
   3  -4   1     1201.72     1125.36    223.25 o 
   4  -4   1     1374.56     1460.49     44.97 o 
   5  -4   1      167.93      181.23      7.54 o 
   6  -4   1        5.76        1.43      3.68 o 
   7  -4   1       14.12       14.23      3.30 o 
   8  -4   1       32.62       35.89      5.51 o 
  -8  -3   1       30.08       41.87      5.62 o 
  -7  -3   1       52.00       52.89     10.53 o 
  -6  -3   1       42.05       29.79     13.44 o 
  -5  -3   1        5.35        1.34      7.93 o 
  -4  -3   1       30.75       33.89      8.42 o 
  -3  -3   1     1928.32     1665.48     62.78 o 
  -2  -3   1      865.60      663.47     31.90 o 
  -1  -3   1     2903.70     2069.91    159.47 o 
   0  -3   1    24398.65    29508.72    229.31 o 
   1  -3   1      118.72      138.06     18.19 o 
   2  -3   1      797.22      919.04     38.49 o 
   3  -3   1      461.31      499.02     36.48 o 
   4  -3   1      623.26      705.79     24.52 o 
   5  -3   1        1.39        4.68      3.10 o 
   6  -3   1      188.83      222.20      9.31 o 
   7  -3   1       13.56       15.46      2.74 o 
   8  -3   1       52.21       54.36      6.76 o 
  -8  -2   1       11.28       13.66     10.58 o 
  -7  -2   1        5.37        9.49     14.89 o 
  -6  -2   1      440.66      444.48     18.15 o 
  -5  -2   1        0.51       65.71      9.55 o 
  -4  -2   1     4042.30     4286.62    120.23 o 
  -3  -2   1      485.14      447.38     33.64 o 
  -2  -2   1     1862.58     1720.77     52.32 o 
  -1  -2   1    27484.98    22136.82    131.90 o 
   0  -2   1      180.22      159.67      7.65 o 
   1  -2   1     6512.64     7398.63    159.41 o 
   2  -2   1       71.04       53.27     10.84 o 
   3  -2   1      641.96      697.03     41.99 o 
   4  -2   1      736.25      924.81     41.20 o 
   5  -2   1       28.04       38.08      4.37 o 
   6  -2   1        5.23        4.74      3.40 o 
   7  -2   1      428.72      504.46     12.21 o 
   8  -2   1        5.11        3.63      3.63 o 
  -8  -1   1       23.06       19.60     10.17 o 
  -7  -1   1        3.67        5.11      4.70 o 
  -6  -1   1        8.62       11.68      5.70 o 
  -5  -1   1      155.61      220.02     10.68 o 
  -4  -1   1     6628.95     7252.43    156.24 o 
  -3  -1   1      123.40      120.20     18.12 o 
  -2  -1   1    18934.80    20366.53    172.93 o 
  -1  -1   1     1712.14     1547.24     34.78 o 
   0  -1   1      174.77      220.81     36.50 o 
   1  -1   1       10.81       11.38      3.65 o 
   2  -1   1      340.30      373.14     24.90 o 
   3  -1   1     2580.83     2822.90     82.29 o 
   4  -1   1      552.19      537.20     43.72 o 
   5  -1   1      195.76      235.97      9.83 o 
   6  -1   1      411.96      447.79     14.52 o 
   7  -1   1       32.84       36.72      5.30 o 
   8  -1   1        6.05        9.48      3.98 o 
  -8   0   1       94.95      103.55      8.63 o 
  -7   0   1      123.51      148.00     12.38 o 
  -6   0   1       84.96       76.40      5.05 o 
  -5   0   1      218.21      319.82     13.38 o 
  -4   0   1        3.82        9.09      8.91 o 
  -3   0   1     1985.99     2463.11     75.88 o 
  -2   0   1     4679.62     5551.81     90.63 o 
  -1   0   1      840.66     1045.85     28.73 o 
   0   0   1     1488.55     2225.60     33.94 o 
   1   0   1     1784.08     2136.54     45.42 o 
   2   0   1     2673.70     2794.31     66.01 o 
   3   0   1     2238.45     2460.11     76.82 o 
   4   0   1       63.17       46.41     13.70 o 
   5   0   1       22.61       20.33      3.78 o 
   6   0   1      616.08      670.09     21.79 o 
   7   0   1        3.21        0.26      3.24 o 
   8   0   1       46.06       34.92     12.33 o 
  -8   1   1       87.95      115.55     10.58 o 
  -7   1   1       18.42       12.60      2.96 o 
  -6   1   1       19.82       15.94      4.72 o 
  -5   1   1      396.98      465.00     12.16 o 
  -4   1   1       62.22       53.26     15.29 o 
  -3   1   1        0.40       53.09     12.58 o 
  -2   1   1      412.24      497.41     28.56 o 
  -1   1   1      165.22      204.78     32.96 o 
   0   1   1       47.40       66.80      7.15 o 
   1   1   1     1479.45     1665.29     29.54 o 
   2   1   1     4157.67     4162.00     83.02 o 
   3   1   1      288.04      246.93     25.85 o 
   4   1   1      526.06      616.01     26.53 o 
   5   1   1        0.88        9.58      3.65 o 
   6   1   1      150.92      134.70     10.63 o 
   7   1   1        0.37        3.20      7.91 o 
   8   1   1        5.34        4.65      7.89 o 
  -8   2   1       41.50       46.92     12.52 o 
  -7   2   1        0.84        0.91      2.33 o 
  -6   2   1        0.09       -3.37      4.83 o 
  -5   2   1        2.49      163.04     20.43 o 
  -4   2   1     1088.11     1223.44     66.79 o 
  -3   2   1      109.91      103.03     19.55 o 
  -2   2   1      750.66      941.90     40.62 o 
  -1   2   1     3512.29     3513.33     98.46 o 
   0   2   1      718.24     1087.37     29.39 o 
   1   2   1      965.99      980.30     53.51 o 
   2   2   1        2.34        3.89      5.64 o 
   3   2   1     1623.47     1605.77     63.61 o 
   4   2   1       25.88       24.06      4.28 o 
   5   2   1       36.14       92.54     10.60 o 
   6   2   1       10.71        4.46      5.72 o 
   7   2   1       85.96      103.80     23.79 o 
   8   2   1       31.05       45.57      6.87 o 
  -8   3   1       11.07       13.46      2.79 o 
  -7   3   1      100.07      110.04      6.32 o 
  -6   3   1        0.73        4.03      4.43 o 
  -5   3   1      563.13      641.10     16.11 o 
  -4   3   1      354.88      354.59     12.07 o 
  -3   3   1       40.22       47.14     14.90 o 
  -2   3   1      107.16      107.26     12.65 o 
  -1   3   1     2344.09     2529.17     85.71 o 
   0   3   1     1391.93     1253.65     33.39 o 
   1   3   1       95.73       76.60      8.93 o 
   2   3   1     1869.69     1521.03     49.72 o 
   3   3   1        3.41       11.41      8.24 o 
   4   3   1       92.75       66.02      7.00 o 
   5   3   1      318.79      283.07     16.42 o 
   6   3   1       20.62       18.03     10.84 o 
   7   3   1        2.04        5.57      5.92 o 
   8   3   1       31.69        9.60      7.52 o 
  -8   4   1       98.22       94.25      5.63 o 
  -7   4   1        0.03       -1.81      2.39 o 
  -6   4   1       19.29       17.68      4.02 o 
  -5   4   1      354.45      539.25     18.25 o 
  -4   4   1        3.77        3.71      2.39 o 
  -3   4   1       38.19       40.24     13.51 o 
  -2   4   1      220.45      195.96     13.62 o 
  -1   4   1     2554.84     2902.92     39.27 o 
   0   4   1      378.66      399.05     27.49 o 
   1   4   1      848.79      633.68     22.51 o 
   2   4   1       60.33       49.42     10.00 o 
   3   4   1      107.42       92.96      5.08 o 
   4   4   1       13.84       11.78      3.26 o 
   5   4   1       73.66       96.85     20.35 o 
   6   4   1      187.18      130.91     17.13 o 
   7   4   1       37.36       40.48      9.95 o 
  -8   5   1      181.66      159.33      7.69 o 
  -7   5   1       74.37       81.81      6.45 o 
  -6   5   1      338.30      392.31     12.39 o 
  -5   5   1      571.51      736.17     18.81 o 
  -4   5   1       18.78       19.04      3.49 o 
  -3   5   1       30.99       32.47      5.40 o 
  -2   5   1       26.45       16.35     10.64 o 
  -1   5   1      685.14      683.85     45.12 o 
   0   5   1      366.19      399.57     32.58 o 
   1   5   1     1953.35     1640.82     66.09 o 
   2   5   1      296.58      240.32      9.09 o 
   3   5   1        2.29       -1.96      3.19 o 
   4   5   1       27.35       20.76      4.81 o 
   5   5   1        0.99       -4.53      4.53 o 
   6   5   1        5.80       -7.43      7.43 o 
   7   5   1        3.06        4.24      6.27 o 
  -8   6   1       28.27       21.21      3.64 o 
  -7   6   1      597.96      613.58     14.89 o 
  -6   6   1      962.82     1020.80     24.24 o 
  -5   6   1      953.18     1192.17     45.69 o 
  -4   6   1       96.11      104.96      9.29 o 
  -3   6   1       41.19       46.43     11.02 o 
  -2   6   1      499.72      539.43     13.84 o 
  -1   6   1      124.05      101.05      8.73 o 
   0   6   1        2.60        0.63      2.45 o 
   1   6   1      410.43      355.10      7.10 o 
   2   6   1      193.04      172.63      6.46 o 
   3   6   1       44.45       41.89      5.13 o 
   4   6   1      108.14      122.29      8.02 o 
   5   6   1       43.40       43.33      9.48 o 
   6   6   1       53.51       79.51     29.86 o 
   7   6   1       43.86       54.11      5.44 o 
  -7   7   1       41.63       37.16      5.75 o 
  -6   7   1      131.51      113.43     12.37 o 
  -5   7   1       20.09       31.15      5.62 o 
  -4   7   1      574.92      647.01     30.70 o 
  -3   7   1       87.34      100.09      9.85 o 
  -2   7   1        4.10        2.76      4.81 o 
  -1   7   1      841.01      760.32     11.73 o 
   0   7   1      116.15      121.67      4.66 o 
   1   7   1      685.09      636.12     10.98 o 
   2   7   1       66.32       46.02      4.47 o 
   3   7   1      238.30      244.32     11.38 o 
   4   7   1      117.57      125.02      9.95 o 
   5   7   1       37.01       46.34     13.74 o 
   6   7   1        2.54       -3.85      7.20 o 
  -7   8   1      369.53      345.21     13.30 o 
  -6   8   1      724.54      609.50     25.13 o 
  -5   8   1       51.85       64.34     13.53 o 
  -4   8   1        2.44        7.20      9.26 o 
  -3   8   1       22.13       19.13      7.89 o 
  -2   8   1      873.21      788.18     25.03 o 
  -1   8   1       35.24       35.67      4.28 o 
   0   8   1      155.87      146.36      5.78 o 
   1   8   1      332.96      314.69     10.06 o 
   2   8   1       15.09       10.30      5.34 o 
   3   8   1        2.46        1.48      4.81 o 
   4   8   1        7.47        4.21      4.93 o 
   5   8   1       36.12       42.05     14.31 o 
   6   8   1      233.39      307.59     89.75 o 
  -6   9   1      544.80      504.79     22.08 o 
  -5   9   1       79.44       83.38     24.20 o 
  -4   9   1       70.95       78.02     12.91 o 
  -3   9   1      242.91      233.49     11.40 o 
  -2   9   1      348.54      324.38     11.80 o 
  -1   9   1       34.83       36.12      4.89 o 
   0   9   1        4.17       -1.71      3.75 o 
   1   9   1        2.01        1.64      4.19 o 
   2   9   1       77.28       87.86      9.81 o 
   3   9   1      149.84      159.46     13.38 o 
   4   9   1       19.59       15.91      5.57 o 
   5   9   1       13.29       16.05      6.84 o 
  -5  10   1       14.84        9.29      4.31 o 
  -4  10   1        2.61        3.09      4.01 o 
  -3  10   1       44.19       31.94      9.09 o 
  -2  10   1       63.06       63.85     11.17 o 
  -1  10   1       12.02       15.20      4.96 o 
   0  10   1        0.25        2.08      3.95 o 
   1  10   1       67.23       68.68      6.51 o 
   2  10   1      138.58      153.24     12.10 o 
   3  10   1        7.70        8.67      3.85 o 
   4  10   1       84.82      110.39     10.38 o 
  -4  11   1        1.12        5.83      4.96 o 
  -3  11   1      514.73      539.99     15.40 o 
  -2  11   1        9.97        3.95      4.51 o 
  -1  11   1       75.38       65.00     11.03 o 
   0  11   1       53.19       64.46     11.20 o 
   1  11   1      225.30      248.93      9.74 o 
   2  11   1        1.48        1.97      4.01 o 
   3  11   1        3.98       -2.02      4.71 o 
  -2  12   1       30.00       35.37      6.07 o 
  -1  12   1       43.87       44.23     11.82 o 
   0  12   1       36.90       50.14      6.42 o 
   1  12   1       21.00       13.42      5.91 o 
  -1 -12   2        0.38        3.28      5.70 o 
   0 -12   2       13.06       13.77      9.23 o 
   1 -12   2      115.20      109.88      7.74 o 
   2 -12   2        8.72        0.33      9.94 o 
  -3 -11   2      532.71      605.10     17.95 o 
  -2 -11   2       19.88       18.27      3.32 o 
  -1 -11   2      113.84      122.59      9.91 o 
   0 -11   2     1183.06     1381.23     29.69 o 
   1 -11   2      310.79      328.18     14.70 o 
   2 -11   2       39.46       29.88      5.64 o 
   3 -11   2       16.63       16.02      8.12 o 
   4 -11   2       39.49       43.33      7.10 o 
  -4 -10   2        2.34        4.46      3.50 o 
  -3 -10   2      613.75      664.99     23.55 o 
  -2 -10   2        4.56        2.85      3.36 o 
  -1 -10   2      346.58      370.77     10.46 o 
   0 -10   2        0.38        0.64      8.12 o 
   1 -10   2       67.45       56.32     11.29 o 
   2 -10   2       44.81       46.43      7.13 o 
   3 -10   2       60.75       62.23      8.03 o 
   4 -10   2      332.27      358.31     14.54 o 
   5 -10   2       25.43       26.57      5.52 o 
  -5  -9   2       32.33       30.85      7.96 o 
  -4  -9   2       20.78       19.76      8.72 o 
  -3  -9   2       84.55       60.61     10.94 o 
  -2  -9   2      267.92      268.87     10.09 o 
  -1  -9   2      300.30      284.54     11.06 o 
   0  -9   2     2172.72     2286.84     37.58 o 
   1  -9   2       32.41       22.95      5.65 o 
   2  -9   2      280.99      318.02     15.06 o 
   3  -9   2       24.82       32.60      5.01 o 
   4  -9   2        2.22        7.57      6.81 o 
   5  -9   2       12.99       11.84      5.51 o 
   6  -9   2        7.17        2.79      2.67 o 
  -6  -8   2        2.05        6.56      6.47 o 
  -5  -8   2        3.41        4.79      8.79 o 
  -4  -8   2      333.70      371.51     33.20 o 
  -3  -8   2       59.53       41.49      5.00 o 
  -2  -8   2      116.09      111.52      8.90 o 
  -1  -8   2       37.41       28.48      4.98 o 
   0  -8   2       52.59       47.38      4.49 o 
   1  -8   2      162.64      164.17      7.26 o 
   2  -8   2      607.21      668.43     16.33 o 
   3  -8   2      528.19      615.53     24.47 o 
   4  -8   2       70.87       56.55      5.53 o 
   5  -8   2       15.61       29.01      4.34 o 
   6  -8   2       10.73       12.47      2.65 o 
  -6  -7   2       37.72       25.79     13.30 o 
  -5  -7   2        2.75        5.62      8.56 o 
  -4  -7   2        1.08       10.77      8.43 o 
  -3  -7   2      127.69      106.57      6.63 o 
  -2  -7   2       61.35       45.00      4.58 o 
  -1  -7   2     1343.75     1253.93     24.17 o 
   0  -7   2     2162.74     2108.31     64.42 o 
   1  -7   2      497.87      492.07     11.37 o 
   2  -7   2      110.94      110.91      6.87 o 
   3  -7   2       24.63       24.26      4.29 o 
   4  -7   2      289.68      299.20     26.68 o 
   5  -7   2        8.31       17.51      4.37 o 
   6  -7   2       54.24       56.23      5.03 o 
   7  -7   2       82.47       75.00      6.62 o 
  -7  -6   2       54.74       66.89     14.72 o 
  -6  -6   2        0.90       -4.54      7.58 o 
  -5  -6   2       87.35       66.21     13.58 o 
  -4  -6   2       74.99       52.45      8.62 o 
  -3  -6   2        2.07       -2.24      5.91 o 
  -2  -6   2      272.30      259.22      9.72 o 
  -1  -6   2        0.05        4.82      2.82 o 
   0  -6   2     2838.03     3142.63     49.77 o 
   1  -6   2        1.09        3.08      3.65 o 
   2  -6   2       82.31       75.66      5.66 o 
   3  -6   2      833.14      869.92     15.24 o 
   4  -6   2       86.91      103.34      5.77 o 
   5  -6   2        0.27        8.37      3.86 o 
   6  -6   2       30.37       28.46      3.99 o 
   7  -6   2       10.56        9.64      3.01 o 
  -7  -5   2       31.71       41.58      6.97 o 
  -6  -5   2       42.51       35.09     10.46 o 
  -5  -5   2       28.35       69.01     14.08 o 
  -4  -5   2      111.24       90.40      9.87 o 
  -3  -5   2       14.59        8.21      3.94 o 
  -2  -5   2      281.78      221.18     12.01 o 
  -1  -5   2     3577.24     3444.85    103.83 o 
   0  -5   2      143.00      183.49     26.96 o 
   1  -5   2     2164.37     2604.15    109.37 o 
   2  -5   2       34.46       15.85     15.09 o 
   3  -5   2       95.96       92.48      4.99 o 
   4  -5   2       87.04       96.35      5.13 o 
   5  -5   2       71.15       84.00      6.26 o 
   6  -5   2      136.65      146.90      8.15 o 
   7  -5   2      133.71      125.81      8.57 o 
  -8  -4   2       12.01        0.06      4.39 o 
  -7  -4   2      263.07      371.39     25.68 o 
  -6  -4   2       42.88       61.76     12.96 o 
  -5  -4   2      637.36      627.95     45.23 o 
  -4  -4   2      581.06      491.85     25.03 o 
  -3  -4   2      450.44      336.81     22.84 o 
  -2  -4   2       59.89       29.68      6.24 o 
  -1  -4   2      364.51      468.49     88.72 o 
   0  -4   2       14.77       23.58     11.91 o 
   1  -4   2     1096.42     1159.29    157.12 o 
   2  -4   2     2693.21     3015.09     73.29 o 
   3  -4   2     2515.79     2553.92     30.34 o 
   4  -4   2        0.33        0.63      3.04 o 
   5  -4   2      133.28      156.22      6.67 o 
   6  -4   2        0.56       -3.49      3.49 o 
   7  -4   2        4.23        1.35      2.68 o 
   8  -4   2        0.38        2.45      2.68 o 
  -8  -3   2      307.87      414.52     38.46 o 
  -7  -3   2       49.31       87.95     17.37 o 
  -6  -3   2     1330.10     1281.35    320.69 o 
  -5  -3   2     1314.76     1343.10     59.71 o 
  -4  -3   2      820.48      764.15     40.38 o 
  -3  -3   2      785.37      609.45     39.31 o 
  -2  -3   2      265.30      216.93     15.03 o 
  -1  -3   2       31.51       33.81      9.59 o 
   0  -3   2       79.42       58.84      9.59 o 
   1  -3   2      287.85      248.19     34.59 o 
   2  -3   2      631.81      635.59     34.40 o 
   3  -3   2       41.06       25.94     10.91 o 
   4  -3   2        2.71        5.68      2.37 o 
   5  -3   2      522.29      555.41     21.83 o 
   6  -3   2      217.81      228.72      9.56 o 
   7  -3   2        0.65       -1.92      2.00 o 
   8  -3   2        4.33        1.47      2.84 o 
  -8  -2   2      225.12      322.48     58.32 o 
  -7  -2   2       71.56       71.75     16.86 o 
  -6  -2   2      322.59      283.25     24.52 o 
  -5  -2   2      146.77      190.11     10.08 o 
  -4  -2   2     1262.07     1225.39    101.43 o 
  -3  -2   2      456.87      438.87     34.36 o 
  -2  -2   2      154.33      139.08     17.08 o 
  -1  -2   2      571.88      522.64     25.28 o 
   0  -2   2     1479.74     1687.91    262.70 o 
   1  -2   2     4250.66     4650.93     60.55 o 
   2  -2   2     5829.16     6344.62    109.86 o 
   3  -2   2       32.46       25.70     10.16 o 
   4  -2   2     1558.96     1708.23     24.17 o 
   5  -2   2      336.04      424.86     15.12 o 
   6  -2   2        0.97        2.19      3.10 o 
   7  -2   2        0.05       -1.39      2.34 o 
   8  -2   2       30.80       24.14      4.90 o 
  -8  -1   2       24.69       29.26      6.90 o 
  -7  -1   2      172.25      153.82     22.88 o 
  -6  -1   2      105.33       97.66      6.60 o 
  -5  -1   2     1579.22     1724.73     35.60 o 
  -4  -1   2      436.58      437.52     38.98 o 
  -3  -1   2      257.03      287.34     27.82 o 
  -2  -1   2     1062.32     1086.34     43.25 o 
  -1  -1   2      808.73      775.59     66.52 o 
   0  -1   2      965.53     1252.44     56.05 o 
   1  -1   2       55.19       69.65      9.70 o 
   2  -1   2      519.75      541.26     32.98 o 
   3  -1   2      145.93      183.68     22.64 o 
   4  -1   2        5.06        4.77      3.05 o 
   5  -1   2      260.28      312.63     16.18 o 
   6  -1   2        3.58        0.44      2.90 o 
   7  -1   2       85.29       78.70      7.66 o 
   8  -1   2       63.31       53.94      6.94 o 
  -8   0   2       22.42       23.43      5.62 o 
  -7   0   2       21.37       12.96      3.53 o 
  -6   0   2       10.72       11.31      2.75 o 
  -5   0   2        9.57       35.25      5.25 o 
  -4   0   2       73.79       68.84     16.86 o 
  -3   0   2      511.34      620.56     39.93 o 
  -2   0   2     2697.94     2997.26     71.98 o 
  -1   0   2      365.02      393.17     21.22 o 
   0   0   2      395.03      529.23     24.77 o 
   1   0   2       11.01       18.07      6.42 o 
   2   0   2     1616.90     1666.77     58.51 o 
   3   0   2       21.01       32.56     11.44 o 
   4   0   2       22.19       21.92      4.97 o 
   5   0   2        1.24        2.66      2.50 o 
   6   0   2      158.68      156.10     12.83 o 
   7   0   2       44.06       44.61      5.43 o 
   8   0   2       62.80       53.65     12.28 o 
  -8   1   2        3.35        5.10      2.97 o 
  -7   1   2       19.26       19.34      3.95 o 
  -6   1   2      535.76      648.57     13.56 o 
  -5   1   2      749.13      858.07     15.15 o 
  -4   1   2       59.68       64.86     17.03 o 
  -3   1   2      505.07      619.78     41.10 o 
  -2   1   2       15.65       28.18     10.24 o 
  -1   1   2      140.57      174.19     18.40 o 
   0   1   2        0.23        0.38      5.05 o 
   1   1   2        5.47        0.51      4.80 o 
   2   1   2      193.99      165.18     19.75 o 
   3   1   2      373.37      337.10     30.40 o 
   4   1   2      228.00      231.44     10.51 o 
   5   1   2      112.86      115.55      7.19 o 
   6   1   2      116.31      111.97     10.87 o 
   7   1   2       79.13       65.32     14.13 o 
   8   1   2        0.08      -10.69     10.69 o 
  -8   2   2       48.32       51.76      6.44 o 
  -7   2   2       12.94       12.44      3.49 o 
  -6   2   2       17.29       20.61      3.02 o 
  -5   2   2      722.23      839.37     45.02 o 
  -4   2   2       90.35       95.96     20.77 o 
  -3   2   2      104.02      132.91     21.18 o 
  -2   2   2     7500.24     9866.81    146.24 o 
  -1   2   2      110.86       92.67      8.91 o 
   0   2   2       21.04       31.14      9.19 o 
   1   2   2     2237.38     2457.97     62.30 o 
   2   2   2       23.36       14.02      7.87 o 
   3   2   2       28.62       39.20     11.51 o 
   4   2   2       89.96       97.43      5.64 o 
   5   2   2       14.06       25.60      4.85 o 
   6   2   2      159.19      108.72     10.81 o 
   7   2   2        0.69        0.86      7.25 o 
   8   2   2       43.31       28.51     10.33 o 
  -8   3   2        2.69        3.62      2.29 o 
  -7   3   2        1.05        0.68      3.00 o 
  -6   3   2      999.01     1178.70     23.64 o 
  -5   3   2      987.91     1157.65     16.52 o 
  -4   3   2        4.88        5.90      2.90 o 
  -3   3   2      296.52      389.16     37.03 o 
  -2   3   2      180.06      202.79     17.43 o 
  -1   3   2      349.46      387.34     22.86 o 
   0   3   2      427.74      488.63    113.49 o 
   1   3   2       32.62       28.69      5.79 o 
   2   3   2      828.94      724.96     38.28 o 
   3   3   2        2.61       -1.53      8.69 o 
   4   3   2       22.53       28.57      3.63 o 
   5   3   2       53.98       52.32      9.03 o 
   6   3   2      113.63      180.49     47.90 o 
   7   3   2        3.01       -4.55      5.62 o 
  -8   4   2      123.15      128.91      6.50 o 
  -7   4   2      160.09      167.75      9.01 o 
  -6   4   2       35.09       43.19      7.76 o 
  -5   4   2      114.71      126.30      8.47 o 
  -4   4   2       47.38       49.50      3.53 o 
  -3   4   2     1407.20     1612.74    305.43 o 
  -2   4   2     1742.76     1923.12    177.53 o 
  -1   4   2      368.36      391.87     41.16 o 
   0   4   2     1841.75     2044.01    172.07 o 
   1   4   2        2.00        3.59      4.65 o 
   2   4   2        2.97        2.88      5.70 o 
   3   4   2       10.14        9.08      2.45 o 
   4   4   2       33.73       30.17      4.07 o 
   5   4   2      289.91      372.77     32.89 o 
   6   4   2      111.96       63.35     27.84 o 
   7   4   2        3.57        7.11      6.82 o 
  -8   5   2       18.13       16.81      3.45 o 
  -7   5   2      677.20      744.13     17.39 o 
  -6   5   2      578.79      695.15     20.30 o 
  -5   5   2       81.54       92.52      5.68 o 
  -4   5   2       14.65        5.04      5.23 o 
  -3   5   2      334.63      380.35     13.02 o 
  -2   5   2       38.89       44.60     14.66 o 
  -1   5   2      373.06      360.81     31.53 o 
   0   5   2      527.26      590.04     38.72 o 
   1   5   2     1353.63     1048.99     53.41 o 
   2   5   2        3.10        8.53      3.09 o 
   3   5   2      147.85      124.15      8.16 o 
   4   5   2       40.48       37.90      5.22 o 
   5   5   2       96.12      106.03     10.20 o 
   6   5   2       63.39       82.70     19.86 o 
   7   5   2       23.24       32.90      6.50 o 
  -8   6   2      102.51       87.05      6.60 o 
  -7   6   2      220.61      222.01     13.85 o 
  -6   6   2      857.46      991.08     34.75 o 
  -5   6   2        7.94       12.86      4.48 o 
  -4   6   2       15.88       12.59      5.54 o 
  -3   6   2     2116.16     2417.07     60.02 o 
  -2   6   2      655.49      578.21     15.74 o 
  -1   6   2      928.36      910.42     22.99 o 
   0   6   2      148.69      162.50      5.47 o 
   1   6   2      394.81      380.43      7.71 o 
   2   6   2      262.13      263.98      7.63 o 
   3   6   2       54.78       52.33      5.53 o 
   4   6   2       44.51       41.24      5.93 o 
   5   6   2      310.13      385.07     71.38 o 
   6   6   2        0.37       -1.27      7.27 o 
  -7   7   2      432.61      415.35     11.59 o 
  -6   7   2       40.82       36.06      5.56 o 
  -5   7   2       62.77       78.72      9.50 o 
  -4   7   2        8.52       -0.05      6.48 o 
  -3   7   2      379.15      424.36     26.84 o 
  -2   7   2      124.73      116.47      5.08 o 
  -1   7   2       34.31       32.39      3.34 o 
   0   7   2      109.55      102.40      4.55 o 
   1   7   2      370.14      303.51      7.12 o 
   2   7   2      291.93      289.69      9.38 o 
   3   7   2       42.37       41.58      5.50 o 
   4   7   2      215.79      277.47     12.33 o 
   5   7   2       17.36       16.78      7.33 o 
   6   7   2       25.75       27.86      7.78 o 
  -7   8   2       15.00       17.76      3.78 o 
  -6   8   2        1.34       -1.04      2.96 o 
  -5   8   2        0.41        2.27      3.60 o 
  -4   8   2      119.21      108.69     17.72 o 
  -3   8   2      789.03      771.90     20.05 o 
  -2   8   2       72.04       77.34      5.51 o 
  -1   8   2       85.05       78.13      4.48 o 
   0   8   2       59.04       68.02      4.13 o 
   1   8   2       66.23       58.61      4.85 o 
   2   8   2       41.02       35.21      5.52 o 
   3   8   2        5.06       -0.20      5.18 o 
   4   8   2       74.37       82.01      7.69 o 
   5   8   2      117.38      182.79     58.56 o 
  -6   9   2        3.50        1.24      2.78 o 
  -5   9   2       64.77       62.39     10.61 o 
  -4   9   2       38.73       45.16      7.03 o 
  -3   9   2      156.43      150.49     19.44 o 
  -2   9   2      181.68      175.37      9.07 o 
  -1   9   2      113.30      105.48      6.65 o 
   0   9   2      383.75      433.13     11.09 o 
   1   9   2       48.43       53.27      5.91 o 
   2   9   2       30.15       27.29      5.46 o 
   3   9   2        1.63        2.58      4.36 o 
   4   9   2       94.76       73.83     22.73 o 
   5   9   2       71.78       97.23     12.95 o 
  -5  10   2       42.14       60.30      9.53 o 
  -4  10   2      432.67      447.51     15.92 o 
  -3  10   2      166.75      152.09      9.68 o 
  -2  10   2        9.64       11.89      4.54 o 
  -1  10   2       19.58       17.62      4.66 o 
   0  10   2        3.71        2.43      3.72 o 
   1  10   2       29.10       24.40      4.21 o 
   2  10   2      113.44      151.79      9.66 o 
   3  10   2       29.46       25.51      4.57 o 
   4  10   2      250.60      473.21     26.68 o 
  -4  11   2       12.34       24.58      7.44 o 
  -3  11   2        4.38       13.85      8.57 o 
  -2  11   2        0.09       -5.16      5.74 o 
  -1  11   2       24.38       23.88      5.77 o 
   0  11   2        1.70        4.75      5.96 o 
   1  11   2       55.56       70.98     11.91 o 
   2  11   2       66.12       60.52      6.42 o 
   3  11   2        5.77       10.49      8.77 o 
  -2  12   2        1.64       10.72      5.64 o 
  -1  12   2        0.74        4.91      6.70 o 
   0  12   2       64.29       71.08      7.28 o 
   1  12   2      104.50       97.94     10.86 o 
  -1 -12   3       84.97       73.60      9.14 o 
   0 -12   3      369.78      412.54     13.72 o 
   1 -12   3       21.35        8.79      7.13 o 
  -3 -11   3      123.06      119.68      8.33 o 
  -2 -11   3        5.86        8.96      3.56 o 
  -1 -11   3      236.06      219.24      9.81 o 
   0 -11   3       36.12       36.05      9.04 o 
   1 -11   3      214.44      211.97     11.95 o 
   2 -11   3      131.21      117.23      8.31 o 
   3 -11   3      214.10      245.24     15.44 o 
  -4 -10   3      299.18      316.46     11.11 o 
  -3 -10   3        5.71        5.04      3.77 o 
  -2 -10   3      331.68      328.01     13.36 o 
  -1 -10   3      185.32      183.11      7.49 o 
   0 -10   3       85.41       81.22      9.44 o 
   1 -10   3       35.91       37.01      8.86 o 
   2 -10   3        4.09        3.64      5.04 o 
   3 -10   3       80.50       74.96     16.96 o 
   4 -10   3        0.22        1.04      3.63 o 
   5 -10   3       48.96       46.76      6.19 o 
  -5  -9   3       20.13       22.52      7.19 o 
  -4  -9   3        6.91        0.09      7.06 o 
  -3  -9   3       97.20       94.88      7.36 o 
  -2  -9   3      330.51      320.30      9.74 o 
  -1  -9   3      456.13      428.29     11.08 o 
   0  -9   3      762.08      845.73     20.74 o 
   1  -9   3      117.83      133.31     11.66 o 
   2  -9   3        1.66       10.83      6.01 o 
   3  -9   3      341.20      345.96     15.97 o 
   4  -9   3        0.76        1.84      2.99 o 
   5  -9   3        0.70       -0.39      1.99 o 
  -6  -8   3       37.63       41.02      8.04 o 
  -5  -8   3       33.59       41.64     10.10 o 
  -4  -8   3       84.98       76.49     11.92 o 
  -3  -8   3        0.00       -4.15      4.77 o 
  -2  -8   3      286.42      256.92     17.12 o 
  -1  -8   3      147.28      142.06      6.43 o 
   0  -8   3        8.63       10.64      5.12 o 
   1  -8   3      122.25      128.26      6.95 o 
   2  -8   3      206.67      248.43     10.95 o 
   3  -8   3      283.93      331.91     15.16 o 
   4  -8   3       88.61      113.19      7.05 o 
   5  -8   3      110.27      126.09      7.42 o 
   6  -8   3       12.26       11.52      2.41 o 
  -6  -7   3        6.24        2.80      6.45 o 
  -5  -7   3       31.86       87.04     19.30 o 
  -4  -7   3       28.81       25.13      8.22 o 
  -3  -7   3       18.08       11.70      5.60 o 
  -2  -7   3       45.26       35.08      4.43 o 
  -1  -7   3      114.35      102.49     11.11 o 
   0  -7   3       73.56      100.48      5.43 o 
   1  -7   3      144.50      136.44      6.75 o 
   2  -7   3      678.64      781.16     17.37 o 
   3  -7   3      236.94      287.73     13.99 o 
   4  -7   3        0.03        0.29      4.06 o 
   5  -7   3       19.43       17.42      4.17 o 
   6  -7   3        0.77        2.10      2.58 o 
   7  -7   3       25.70       30.27      4.55 o 
  -7  -6   3        2.66        2.67     10.65 o 
  -6  -6   3       12.07        9.89      5.45 o 
  -5  -6   3      413.37      516.85     19.87 o 
  -4  -6   3       92.01       70.08      7.01 o 
  -3  -6   3       35.50       25.18      6.46 o 
  -2  -6   3       50.14       38.22      3.64 o 
  -1  -6   3       63.91       64.93      6.71 o 
   0  -6   3      219.49      272.49      8.10 o 
   1  -6   3      783.95      804.83     12.77 o 
   2  -6   3      335.96      363.23     12.38 o 
   3  -6   3        4.50        7.87      2.88 o 
   4  -6   3      105.74      119.89      5.99 o 
   5  -6   3       27.23       32.43      4.52 o 
   6  -6   3       96.07       93.30      6.70 o 
   7  -6   3        3.28        2.47      2.24 o 
  -7  -5   3      232.29      254.30     13.29 o 
  -6  -5   3       86.33      100.60      9.45 o 
  -5  -5   3      263.64      282.40     18.62 o 
  -4  -5   3        0.08       -0.20      5.40 o 
  -3  -5   3        4.05        1.39      4.87 o 
  -2  -5   3      216.67      186.34     15.51 o 
  -1  -5   3     1760.76     1758.70     80.22 o 
   0  -5   3       70.96       78.73     19.69 o 
   1  -5   3     2669.39     2356.05    112.26 o 
   2  -5   3      158.88      143.71      6.16 o 
   3  -5   3       66.93       64.07      5.72 o 
   4  -5   3       80.47       80.85      4.92 o 
   5  -5   3      134.85      180.83      7.86 o 
   6  -5   3      109.13      118.52      7.45 o 
   7  -5   3       31.41       28.83      3.51 o 
  -8  -4   3      159.84      170.84      9.14 o 
  -7  -4   3       14.45       24.60      6.77 o 
  -6  -4   3      229.95      317.81     20.19 o 
  -5  -4   3      271.94      284.99     30.86 o 
  -4  -4   3      415.83      365.90     24.81 o 
  -3  -4   3        2.68        2.64      3.59 o 
  -2  -4   3      357.77      326.38     29.89 o 
  -1  -4   3      243.88      272.35     20.18 o 
   0  -4   3      382.09      452.04     42.31 o 
   1  -4   3     1296.76     1038.18     73.16 o 
   2  -4   3      422.87      385.35     28.81 o 
   3  -4   3      351.72      384.52     11.86 o 
   4  -4   3       95.17       96.51      5.30 o 
   5  -4   3       97.51      111.28      6.76 o 
   6  -4   3       16.45       11.43      3.99 o 
   7  -4   3        1.25        1.02      2.47 o 
  -8  -3   3       62.49       70.76      6.83 o 
  -7  -3   3        0.67        7.06     10.30 o 
  -6  -3   3      817.37     1157.76     55.58 o 
  -5  -3   3       40.10       21.62     10.02 o 
  -4  -3   3       17.72       17.27      3.59 o 
  -3  -3   3      862.26      691.02     70.40 o 
  -2  -3   3     1892.96     1819.57     59.82 o 
  -1  -3   3      213.73      248.06     31.62 o 
   0  -3   3     2537.82     3056.34    543.67 o 
   1  -3   3       85.15       96.97     11.03 o 
   2  -3   3     1017.20     1095.37     50.84 o 
   3  -3   3      124.20      147.83     21.34 o 
   4  -3   3      117.16      108.15      6.66 o 
   5  -3   3       55.26       62.09      4.68 o 
   6  -3   3      359.50      384.16     14.27 o 
   7  -3   3       37.75       36.08      3.94 o 
   8  -3   3       36.69       25.69      4.25 o 
  -8  -2   3       26.23       36.61     11.93 o 
  -7  -2   3      113.63       87.61     15.90 o 
  -6  -2   3      678.26      834.85     81.48 o 
  -5  -2   3      187.10      199.62      9.52 o 
  -4  -2   3       12.83       11.36      7.59 o 
  -3  -2   3       84.34      101.43     17.82 o 
  -2  -2   3     1251.66     1213.96     68.75 o 
  -1  -2   3        0.45       -0.88      5.67 o 
   0  -2   3       23.32       32.74      7.57 o 
   1  -2   3     2796.90     2822.22     61.20 o 
   2  -2   3      123.34      108.41     16.81 o 
   3  -2   3       64.08       65.01     14.79 o 
   4  -2   3        1.58        0.06      2.51 o 
   5  -2   3       57.10       92.47      6.04 o 
   6  -2   3       13.30       16.46      4.25 o 
   7  -2   3      134.89      125.70      6.85 o 
   8  -2   3       25.46       22.71      4.28 o 
  -8  -1   3        7.08        5.63      4.25 o 
  -7  -1   3       68.44       74.18      8.02 o 
  -6  -1   3      593.31      657.46     15.79 o 
  -5  -1   3       92.83       95.06      6.15 o 
  -4  -1   3      477.61      498.72     43.14 o 
  -3  -1   3      170.19      192.65     24.07 o 
  -2  -1   3     4677.28     4866.68    164.63 o 
  -1  -1   3      113.76      121.70     51.35 o 
   0  -1   3        2.64        1.35      5.55 o 
   1  -1   3        2.36       -0.66      5.31 o 
   2  -1   3      119.47      116.56     12.15 o 
   3  -1   3        0.79        1.36      7.56 o 
   4  -1   3      260.89      252.22      8.77 o 
   5  -1   3      265.73      275.19      8.95 o 
   6  -1   3      229.34      217.82     10.23 o 
   7  -1   3       26.82       22.38      4.12 o 
   8  -1   3       12.98        6.78      2.18 o 
  -8   0   3        1.91        0.72      2.47 o 
  -7   0   3        7.88        8.87      3.36 o 
  -6   0   3      961.60     1177.64     20.58 o 
  -5   0   3      125.15      122.54      6.46 o 
  -4   0   3       33.45       50.92     15.69 o 
  -3   0   3     1018.05     1294.53     61.52 o 
  -2   0   3        6.27        3.66      7.68 o 
  -1   0   3      254.47      359.02     32.11 o 
   0   0   3     2310.03     3024.35     73.93 o 
   1   0   3        7.52       13.08      7.76 o 
   2   0   3      831.55      809.97     31.62 o 
   3   0   3       35.44       39.22     12.34 o 
   4   0   3      119.53      122.91      8.75 o 
   5   0   3      175.90      169.08      9.50 o 
   6   0   3       20.92       16.26      3.94 o 
   7   0   3       41.73       32.25      4.79 o 
   8   0   3       70.66       52.00     10.67 o 
  -8   1   3        4.05       15.15      4.17 o 
  -7   1   3      183.81      232.92     10.75 o 
  -6   1   3      449.73      547.33     18.09 o 
  -5   1   3       12.73       18.16      3.48 o 
  -4   1   3      248.82      308.21     36.16 o 
  -3   1   3     2486.85     3112.64     98.12 o 
  -2   1   3     1170.41     1449.76     57.25 o 
  -1   1   3        1.85        1.55      9.72 o 
   0   1   3       14.52       12.02      7.35 o 
   1   1   3      686.72      771.07     38.99 o 
   2   1   3       22.36       12.75      5.77 o 
   3   1   3      135.55      146.71     22.45 o 
   4   1   3      481.76      427.61     15.00 o 
   5   1   3      588.09      561.56     19.36 o 
   6   1   3       29.86       16.44      4.18 o 
   7   1   3        0.07        2.98      2.85 o 
   8   1   3       20.49       16.75      8.57 o 
  -8   2   3        7.77        3.38      2.94 o 
  -7   2   3      337.69      411.68     14.09 o 
  -6   2   3     1271.63     1459.56     26.10 o 
  -5   2   3      107.82      124.35      4.95 o 
  -4   2   3        7.46       27.43     11.88 o 
  -3   2   3      678.34      898.03     55.65 o 
  -2   2   3     1069.85     1250.80     69.77 o 
  -1   2   3      146.20      147.62      9.63 o 
   0   2   3      548.50      650.66     39.09 o 
   1   2   3      945.41      988.05     45.26 o 
   2   2   3      544.91      553.58     28.04 o 
   3   2   3       27.72       15.57      9.12 o 
   4   2   3       76.58       68.86      7.02 o 
   5   2   3       50.44       66.13      6.93 o 
   6   2   3       60.48       48.80      8.43 o 
   7   2   3      106.64       76.10     20.25 o 
  -8   3   3      172.24      201.38     11.68 o 
  -7   3   3      200.51      225.65     11.41 o 
  -6   3   3      125.53      106.15     14.21 o 
  -5   3   3       20.09       23.64      3.40 o 
  -4   3   3      611.23      653.35     38.23 o 
  -3   3   3      953.63     1029.98    194.87 o 
  -2   3   3       10.44       13.53      7.14 o 
  -1   3   3       35.91       35.05      7.10 o 
   0   3   3      937.16     1089.20     52.70 o 
   1   3   3      701.52      748.89     42.13 o 
   2   3   3       87.51       77.85     15.22 o 
   3   3   3      351.55      301.96     14.78 o 
   4   3   3      604.47      554.68     13.18 o 
   5   3   3      180.33      204.05     19.06 o 
   6   3   3        5.75        0.46     10.01 o 
   7   3   3      127.88       72.46     34.10 o 
  -8   4   3        6.60        8.97      3.51 o 
  -7   4   3      872.52      984.29     24.38 o 
  -6   4   3       39.55       37.50      5.13 o 
  -5   4   3      484.16      578.20     26.85 o 
  -4   4   3     1165.32     1301.36     39.14 o 
  -3   4   3     3696.33     3715.82    174.04 o 
  -2   4   3     1810.95     2412.65    323.72 o 
  -1   4   3       13.84       11.71      5.89 o 
   0   4   3        3.74        8.22      4.58 o 
   1   4   3     2316.24     2420.50     51.84 o 
   2   4   3       46.94       32.38     11.72 o 
   3   4   3        0.06        4.24      3.21 o 
   4   4   3        3.78        3.49      3.95 o 
   5   4   3       81.47      120.73     14.16 o 
   6   4   3        4.02       -6.34     15.18 o 
   7   4   3      102.06       57.40     13.39 o 
  -8   5   3        0.49       -0.72      2.29 o 
  -7   5   3       16.58       18.67      3.54 o 
  -6   5   3       43.70       39.17      5.59 o 
  -5   5   3       21.38       24.99      5.78 o 
  -4   5   3      123.19      143.38      9.96 o 
  -3   5   3      345.85      338.26     17.80 o 
  -2   5   3      166.78      182.76     23.54 o 
  -1   5   3      492.29      508.93     35.94 o 
   0   5   3        5.83       12.64      9.12 o 
   1   5   3      291.70      261.82     29.48 o 
   2   5   3        3.03        2.98      3.23 o 
   3   5   3      332.91      320.50     11.52 o 
   4   5   3        1.35       -1.53      3.80 o 
   5   5   3      238.32      262.52     23.54 o 
   6   5   3       78.13       77.61     17.29 o 
   7   5   3        5.37       -1.00      7.91 o 
  -8   6   3        3.23        2.12      1.73 o 
  -7   6   3        0.10        1.39      3.64 o 
  -6   6   3        2.00       -2.12      4.45 o 
  -5   6   3      274.78      325.27     15.01 o 
  -4   6   3      537.69      637.31     20.08 o 
  -3   6   3       54.56       58.54      7.12 o 
  -2   6   3      135.77      129.69     11.12 o 
  -1   6   3      104.99       77.45      4.15 o 
   0   6   3     1069.15     1096.99     13.50 o 
   1   6   3      161.56      137.69      5.13 o 
   2   6   3      194.69      183.04     10.68 o 
   3   6   3      241.03      254.67      8.65 o 
   4   6   3      422.90      502.80     15.91 o 
   5   6   3        6.73       12.41      4.20 o 
   6   6   3       38.14       47.77     16.01 o 
  -7   7   3       19.27       18.69      3.66 o 
  -6   7   3       54.18       46.91      5.67 o 
  -5   7   3       43.97       56.47      6.12 o 
  -4   7   3      667.98      816.32     28.73 o 
  -3   7   3        6.10        4.87      5.27 o 
  -2   7   3       80.51       91.15      5.41 o 
  -1   7   3       38.05       36.69      3.37 o 
   0   7   3      317.94      324.47      7.35 o 
   1   7   3      290.06      264.01      7.10 o 
   2   7   3       26.04       22.56      4.55 o 
   3   7   3        7.21        5.94      3.36 o 
   4   7   3      331.23      419.87     17.43 o 
   5   7   3        6.43        4.71      5.00 o 
   6   7   3       20.50       19.02     12.76 o 
  -7   8   3       36.74       29.91      4.28 o 
  -6   8   3       27.92       25.82      4.10 o 
  -5   8   3       73.98       65.50      7.53 o 
  -4   8   3      157.48      173.12      9.06 o 
  -3   8   3        2.15        2.98      5.52 o 
  -2   8   3       10.12        1.03      3.65 o 
  -1   8   3      118.92      121.67      5.52 o 
   0   8   3      127.72      141.89      5.45 o 
   1   8   3        2.70        6.45      3.20 o 
   2   8   3      252.39      275.76     13.72 o 
   3   8   3      101.20      116.35      9.02 o 
   4   8   3       16.46       16.26      5.37 o 
   5   8   3        2.32       11.13      7.05 o 
  -5   9   3       74.25       71.83      6.70 o 
  -4   9   3        0.14       -4.37      4.37 o 
  -3   9   3       13.92        8.29      5.85 o 
  -2   9   3        0.13       -1.57      4.94 o 
  -1   9   3       25.63       31.08      4.86 o 
   0   9   3      977.88     1192.91     27.99 o 
   1   9   3      117.96      124.60      7.17 o 
   2   9   3       54.11       69.64      6.86 o 
   3   9   3      198.42      262.79     18.62 o 
   4   9   3        8.93       10.28      5.48 o 
  -5  10   3       30.00       34.59      8.55 o 
  -4  10   3       22.12       25.90      6.08 o 
  -3  10   3       37.90       39.94      6.95 o 
  -2  10   3        0.27        3.84      4.53 o 
  -1  10   3        2.48        4.87      5.91 o 
   0  10   3        0.10       -2.53      4.27 o 
   1  10   3        0.07       -1.07      3.89 o 
   2  10   3       37.05       46.66      6.71 o 
   3  10   3       23.80       41.46      8.19 o 
  -4  11   3       12.49       17.03      6.71 o 
  -3  11   3       41.05       35.22      8.15 o 
  -2  11   3        1.44        1.23      6.82 o 
  -1  11   3      237.74      257.59     12.36 o 
   0  11   3      262.31      346.72     16.54 o 
   1  11   3        6.84       12.23      6.64 o 
   2  11   3      147.45      191.62     30.42 o 
  -2  12   3       55.26       71.65      8.83 o 
  -1  12   3       46.58       52.80     16.30 o 
   0  12   3       18.56       30.37      9.25 o 
   0 -12   4       47.05       21.47      5.63 o 
  -3 -11   4        9.54        6.25      4.85 o 
  -2 -11   4       26.37       12.78      3.96 o 
  -1 -11   4       13.23        8.32      6.21 o 
   0 -11   4       24.99       18.93      8.04 o 
   1 -11   4       10.40        3.60      5.79 o 
   2 -11   4      482.28      590.08     25.41 o 
   3 -11   4        2.29       -3.41      7.60 o 
  -4 -10   4        4.28        8.77      4.17 o 
  -3 -10   4       95.09       93.45      8.65 o 
  -2 -10   4       10.81        8.55      3.76 o 
  -1 -10   4       35.11       33.19      5.40 o 
   0 -10   4       37.26       32.50      5.91 o 
   1 -10   4       38.13       30.14      7.33 o 
   2 -10   4       18.66        6.69      4.89 o 
   3 -10   4       56.66       57.66      8.80 o 
   4 -10   4       28.42       38.64      5.22 o 
  -5  -9   4       42.90       47.29      4.54 o 
  -4  -9   4        3.86        2.15      3.05 o 
  -3  -9   4       32.35       23.03      3.58 o 
  -2  -9   4       71.23       62.42      5.62 o 
  -1  -9   4      129.49      128.43      7.86 o 
   0  -9   4       30.59       26.94      5.36 o 
   1  -9   4      757.39      796.98     19.57 o 
   2  -9   4       23.91       21.07      5.97 o 
   3  -9   4       10.65       12.97      5.68 o 
   4  -9   4        3.57        2.96      3.79 o 
   5  -9   4        3.26        7.65      8.26 o 
  -6  -8   4      133.41      103.31     23.41 o 
  -5  -8   4      291.04      298.83     18.36 o 
  -4  -8   4        1.38        2.58      6.72 o 
  -3  -8   4       14.26       10.13      6.67 o 
  -2  -8   4       70.02       64.70      6.50 o 
  -1  -8   4      153.17      154.06      7.86 o 
   0  -8   4       12.52       13.95      3.34 o 
   1  -8   4        3.99        1.82      3.51 o 
   2  -8   4       31.79       37.36      5.72 o 
   3  -8   4       24.11       21.62      6.30 o 
   4  -8   4       64.15       70.10      6.36 o 
   5  -8   4      279.78      309.82     12.87 o 
   6  -8   4       25.95       23.54      3.20 o 
  -6  -7   4        1.17        2.44      7.69 o 
  -5  -7   4      373.46      329.81     17.30 o 
  -4  -7   4       12.78        9.13      7.92 o 
  -3  -7   4       39.63       31.15      6.98 o 
  -2  -7   4      522.21      518.49     16.83 o 
  -1  -7   4       91.86       91.91      5.32 o 
   0  -7   4      297.62      331.97      9.42 o 
   1  -7   4       42.97       47.76      5.90 o 
   2  -7   4       34.95       30.23      4.38 o 
   3  -7   4        0.67       -0.39      3.73 o 
   4  -7   4        8.11        4.87      3.14 o 
   5  -7   4       72.95       79.29      6.87 o 
   6  -7   4      102.53      105.11      6.97 o 
  -7  -6   4       63.60       68.84     13.44 o 
  -6  -6   4      379.92      410.58     18.80 o 
  -5  -6   4      154.75      133.93     10.46 o 
  -4  -6   4        8.27        5.15      4.31 o 
  -3  -6   4      987.12      704.49    108.36 o 
  -2  -6   4      119.89      103.10     10.81 o 
  -1  -6   4      127.36      138.90      7.68 o 
   0  -6   4        0.68        1.24      2.51 o 
   1  -6   4      261.02      282.15      9.45 o 
   2  -6   4      517.79      485.82     12.08 o 
   3  -6   4       21.75       18.01      3.77 o 
   4  -6   4      410.75      425.16     24.78 o 
   5  -6   4       48.85       52.79      4.44 o 
   6  -6   4       51.41       55.07      4.96 o 
   7  -6   4      132.05      129.29     11.32 o 
  -7  -5   4       18.43        9.91      4.38 o 
  -6  -5   4      249.57      290.04     18.79 o 
  -5  -5   4      126.00      130.87     11.21 o 
  -4  -5   4       62.61       54.18      6.61 o 
  -3  -5   4      614.54      672.46     19.95 o 
  -2  -5   4     3021.96     2783.25     53.97 o 
  -1  -5   4      864.41      868.98    123.78 o 
   0  -5   4        6.53        4.59      3.68 o 
   1  -5   4       24.42       13.99      3.26 o 
   2  -5   4      412.95      358.46     37.37 o 
   3  -5   4       19.26       16.98      3.94 o 
   4  -5   4      131.87      128.83     10.69 o 
   5  -5   4       52.10       66.06      5.03 o 
   6  -5   4       25.25       25.19      4.23 o 
   7  -5   4       41.56       39.43      3.60 o 
  -8  -4   4       43.05       41.96      4.88 o 
  -7  -4   4      273.86      338.26     15.72 o 
  -6  -4   4      345.38      471.70     24.92 o 
  -5  -4   4       11.63       21.53      7.28 o 
  -4  -4   4      236.92      252.29     10.94 o 
  -3  -4   4        3.58        6.53      2.48 o 
  -2  -4   4       39.11       44.42     10.50 o 
  -1  -4   4      100.50      105.32     12.18 o 
   0  -4   4     1722.23     1539.97     86.85 o 
   1  -4   4       12.63       -4.05     14.94 o 
   2  -4   4      298.26      268.51      9.06 o 
   3  -4   4       33.26       27.43      4.06 o 
   4  -4   4      351.16      320.22     14.99 o 
   5  -4   4       15.74       16.83      3.80 o 
   6  -4   4      245.88      249.16     10.41 o 
   7  -4   4       58.52       60.64      4.44 o 
  -8  -3   4        4.85        1.49      4.32 o 
  -7  -3   4       63.34       81.53     15.21 o 
  -6  -3   4      189.52      278.69     28.41 o 
  -5  -3   4      179.15      179.44     29.00 o 
  -4  -3   4       17.29       20.37      4.99 o 
  -3  -3   4     2879.30     3112.67     85.09 o 
  -2  -3   4      138.11      151.12     31.69 o 
  -1  -3   4      289.01      287.25     78.36 o 
   0  -3   4      110.53      105.39     22.98 o 
   1  -3   4      112.00      122.54     14.37 o 
   2  -3   4       10.48        9.67      8.01 o 
   3  -3   4        0.94        0.10      2.24 o 
   4  -3   4      207.45      189.42      8.59 o 
   5  -3   4      279.55      324.19      9.36 o 
   6  -3   4        4.62        6.57      3.40 o 
   7  -3   4       84.62       81.46      5.46 o 
  -8  -2   4       73.34       83.94     11.62 o 
  -7  -2   4      219.57      301.30     39.07 o 
  -6  -2   4      160.38      227.74     12.65 o 
  -5  -2   4        6.50        6.30      3.31 o 
  -4  -2   4       56.88       53.29      5.86 o 
  -3  -2   4      325.70      337.11     33.98 o 
  -2  -2   4      145.83      171.92     90.58 o 
  -1  -2   4      180.44      190.53     71.25 o 
   0  -2   4       50.08       44.76     15.06 o 
   1  -2   4     1751.58     1707.91     57.33 o 
   2  -2   4      177.42      165.42     21.00 o 
   3  -2   4      235.13      180.61     10.47 o 
   4  -2   4       30.70       27.80      3.62 o 
   5  -2   4      139.01      156.70      8.98 o 
   6  -2   4       21.94       16.41      3.95 o 
   7  -2   4       13.96       12.59      2.68 o 
  -8  -1   4        3.64        1.03      3.51 o 
  -7  -1   4        0.66        3.12      5.32 o 
  -6  -1   4      666.89      794.28     25.66 o 
  -5  -1   4      103.00      106.79      7.76 o 
  -4  -1   4      787.90      712.38     86.82 o 
  -3  -1   4      993.65     1096.91     58.12 o 
  -2  -1   4       12.39       10.74     10.12 o 
  -1  -1   4      231.01      238.07    106.43 o 
   0  -1   4      826.63     1154.67     50.27 o 
   1  -1   4        8.28        9.94      8.01 o 
   2  -1   4        5.32        6.37      7.46 o 
   3  -1   4      298.96      283.70     31.91 o 
   4  -1   4      463.19      429.12     11.88 o 
   5  -1   4      154.93      160.30      8.86 o 
   6  -1   4       58.33       51.54      5.68 o 
   7  -1   4      155.59      123.43     12.10 o 
  -8   0   4      117.66      130.50     17.77 o 
  -7   0   4      560.28      492.32     32.11 o 
  -6   0   4      239.13      260.93     11.42 o 
  -5   0   4       45.50       55.18      7.93 o 
  -4   0   4       11.04        9.15      3.24 o 
  -3   0   4       12.09       14.13     10.04 o 
  -2   0   4      553.43      830.88     64.31 o 
  -1   0   4       22.18       22.20     11.70 o 
   0   0   4     1522.32     1737.23     65.72 o 
   1   0   4     3547.64     3324.01     90.06 o 
   2   0   4      661.31      559.29     40.82 o 
   3   0   4       10.98       11.47      9.37 o 
   4   0   4      155.76      149.57      7.20 o 
   5   0   4       34.17       34.31      4.76 o 
   6   0   4        0.86       -0.78      2.77 o 
   7   0   4        5.20        9.35      4.75 o 
  -8   1   4       60.27       58.86      7.55 o 
  -7   1   4      117.62      117.02     12.46 o 
  -6   1   4      430.26      475.73     16.59 o 
  -5   1   4       31.39       29.53      4.46 o 
  -4   1   4     1492.95     1640.19    170.11 o 
  -3   1   4     1584.94     1879.98     80.33 o 
  -2   1   4       15.32       18.40     14.96 o 
  -1   1   4      336.41      276.32     30.77 o 
   0   1   4        5.77        2.78      7.89 o 
   1   1   4        5.19        2.69      7.44 o 
   2   1   4        0.16        0.30      9.00 o 
   3   1   4      295.23      261.58     13.68 o 
   4   1   4       97.94      105.03     13.03 o 
   5   1   4      253.34      242.75     13.28 o 
   6   1   4      157.95      134.44     11.52 o 
   7   1   4       27.63       27.42      5.79 o 
  -8   2   4      123.31      150.04     10.49 o 
  -7   2   4       21.75       21.19      3.49 o 
  -6   2   4      165.54      183.46      7.15 o 
  -5   2   4      193.89      208.07      7.38 o 
  -4   2   4      346.05      380.10     20.69 o 
  -3   2   4     1824.68     1863.87    120.82 o 
  -2   2   4       63.55       60.32     22.36 o 
  -1   2   4      342.40      283.11     11.97 o 
   0   2   4     2723.54     2930.57     94.68 o 
   1   2   4       78.81       81.01     16.76 o 
   2   2   4       54.32       59.38     10.94 o 
   3   2   4      219.92      244.59     13.99 o 
   4   2   4       53.60       45.61     10.46 o 
   5   2   4       37.66       47.64      8.31 o 
   6   2   4       16.43       21.56      6.65 o 
   7   2   4      209.90      169.79     24.76 o 
  -8   3   4       17.42       13.81      3.67 o 
  -7   3   4      429.35      499.92     14.80 o 
  -6   3   4       35.14       33.46      3.81 o 
  -5   3   4     1276.94     1360.12     82.20 o 
  -4   3   4      159.53      148.50      7.99 o 
  -3   3   4        2.76        7.68     14.58 o 
  -2   3   4        0.71        1.93     11.44 o 
  -1   3   4      250.07      236.22     14.44 o 
   0   3   4      197.49      206.69     27.32 o 
   1   3   4      680.87      692.53     45.82 o 
   2   3   4      169.49      176.56     18.49 o 
   3   3   4      501.87      523.59     22.96 o 
   4   3   4     2126.67     2129.92     26.72 o 
   5   3   4      218.44      237.16     24.68 o 
   6   3   4      156.58      163.63     25.55 o 
   7   3   4       22.84       12.61      7.49 o 
  -8   4   4       15.12       16.51      3.99 o 
  -7   4   4       10.01       11.84      3.15 o 
  -6   4   4       18.46       16.03      3.58 o 
  -5   4   4       37.14       57.59     12.58 o 
  -4   4   4      536.78      563.01    100.55 o 
  -3   4   4      127.82      110.45     29.20 o 
  -2   4   4      488.50      450.09     47.33 o 
  -1   4   4     2338.50     2246.19    114.65 o 
   0   4   4        6.03        8.62      7.63 o 
   1   4   4      388.17      418.80     25.37 o 
   2   4   4      263.09      295.33     14.41 o 
   3   4   4        0.03        5.35      4.15 o 
   4   4   4       75.84       85.46      6.15 o 
   5   4   4       19.19       21.74      7.95 o 
   6   4   4      161.77      111.62     22.79 o 
   7   4   4        0.53       -5.09      7.52 o 
  -8   5   4       59.39       55.96      5.84 o 
  -7   5   4        6.13        7.12      4.49 o 
  -6   5   4        0.79        2.47      4.64 o 
  -5   5   4       63.73       86.64     13.57 o 
  -4   5   4      141.96      173.19     16.34 o 
  -3   5   4       26.63       15.97      6.73 o 
  -2   5   4        8.81       13.71      4.88 o 
  -1   5   4      269.99      275.31     11.88 o 
   0   5   4     2086.68     2315.62     66.31 o 
   1   5   4       15.19       18.22      3.11 o 
   2   5   4      443.57      450.62     18.17 o 
   3   5   4      925.35      943.63     22.81 o 
   4   5   4        1.07        4.05      3.88 o 
   5   5   4      124.22      148.79     10.15 o 
   6   5   4       34.55        0.92      9.74 o 
  -8   6   4       79.23       67.60      4.10 o 
  -7   6   4       21.51       19.27      4.87 o 
  -6   6   4        0.10        0.56      4.06 o 
  -5   6   4        0.83       -4.16      4.16 o 
  -4   6   4      198.04      239.18     18.51 o 
  -3   6   4      324.47      304.49     17.29 o 
  -2   6   4      475.18      508.75     35.12 o 
  -1   6   4       23.46       16.57      3.11 o 
   0   6   4     1149.01     1314.26     45.19 o 
   1   6   4      390.49      376.35     11.92 o 
   2   6   4       78.21       83.35      5.18 o 
   3   6   4        2.85       -1.50      3.65 o 
   4   6   4      235.58      312.31     20.92 o 
   5   6   4        8.65       11.70      4.18 o 
   6   6   4       83.84       29.77     13.68 o 
  -7   7   4       29.94       27.55      3.64 o 
  -6   7   4        4.18        2.47      3.18 o 
  -5   7   4       31.46       33.08      4.73 o 
  -4   7   4       54.20       55.21      8.33 o 
  -3   7   4        1.23       -2.58      5.74 o 
  -2   7   4       35.68       31.87      4.95 o 
  -1   7   4      413.88      354.23     16.89 o 
   0   7   4       95.07      109.55      5.37 o 
   1   7   4        0.14        1.57      3.14 o 
   2   7   4      466.95      540.31     28.20 o 
   3   7   4        1.10       -0.25      3.62 o 
   4   7   4       72.19      121.46      8.86 o 
   5   7   4       24.12       19.60      5.63 o 
  -7   8   4        1.10       -0.86      2.28 o 
  -6   8   4       14.69       16.25      3.58 o 
  -5   8   4       27.77       26.08      4.24 o 
  -4   8   4      244.49      267.79     13.70 o 
  -3   8   4        2.62        7.41      5.88 o 
  -2   8   4      189.59      185.63      8.77 o 
  -1   8   4      213.28      210.98      7.78 o 
   0   8   4      161.06      199.50      7.09 o 
   1   8   4       14.12       19.29      4.39 o 
   2   8   4       13.01       18.14      5.54 o 
   3   8   4      671.78      862.89     21.02 o 
   4   8   4       21.42       23.97      6.00 o 
   5   8   4       30.46       19.84     12.63 o 
  -6   9   4        1.88       -2.93      2.97 o 
  -5   9   4       34.77       33.54      3.39 o 
  -4   9   4        1.14       -3.47      3.47 o 
  -3   9   4       21.96       11.74      5.30 o 
  -2   9   4       48.95       54.04      5.48 o 
  -1   9   4      405.70      484.97     19.69 o 
   0   9   4      223.96      268.54     10.45 o 
   1   9   4      172.14      206.22      9.98 o 
   2   9   4      107.29      152.28      9.07 o 
   3   9   4       70.28       88.45      8.55 o 
   4   9   4       86.36      119.71      9.71 o 
  -5  10   4      142.89      153.90     12.58 o 
  -4  10   4       60.62       64.83      5.18 o 
  -3  10   4        0.63        6.61      4.83 o 
  -2  10   4      110.00      124.95     10.61 o 
  -1  10   4       99.57       98.98      7.55 o 
   0  10   4        1.04        0.86      4.28 o 
   1  10   4        8.84        9.96      5.39 o 
   2  10   4      357.06      500.63     19.51 o 
   3  10   4      172.70      248.17     54.50 o 
  -4  11   4       83.31       72.19      9.23 o 
  -3  11   4       65.58       87.03      7.30 o 
  -2  11   4       53.46       54.53      7.50 o 
  -1  11   4      490.70      502.61     16.34 o 
   0  11   4       45.34       50.99     11.44 o 
   1  11   4      301.91      364.77     15.58 o 
   2  11   4       24.60       36.12     10.63 o 
  -2 -11   5       47.76       37.79      6.92 o 
  -1 -11   5       20.01       11.41     10.75 o 
   0 -11   5      153.23      171.51     10.23 o 
   1 -11   5        2.08        4.82      6.19 o 
   2 -11   5        1.64        3.50      5.79 o 
  -4 -10   5       10.17        5.98      2.95 o 
  -3 -10   5      136.43      125.07      9.22 o 
  -2 -10   5      175.04      153.14      8.73 o 
  -1 -10   5        1.56       -2.86      4.60 o 
   0 -10   5        0.21       -5.22      8.78 o 
   1 -10   5       26.79       31.48     12.28 o 
   2 -10   5       43.11       50.94     11.26 o 
   3 -10   5       10.65        9.03      3.97 o 
   4 -10   5      100.35       91.23      8.84 o 
  -5  -9   5        4.12        5.17      2.53 o 
  -4  -9   5        3.25        1.93      2.97 o 
  -3  -9   5        4.92        4.20      3.03 o 
  -2  -9   5        1.97        2.40      3.91 o 
  -1  -9   5       43.13       36.63      5.76 o 
   0  -9   5       39.41       31.32      5.56 o 
   1  -9   5      290.48      309.43     12.76 o 
   2  -9   5      356.20      396.63     19.69 o 
   3  -9   5      103.53      116.92     14.88 o 
   4  -9   5        1.97       -2.42      2.79 o 
   5  -9   5        1.24        4.97      4.22 o 
  -6  -8   5        1.03        2.51      2.88 o 
  -5  -8   5       11.76       11.48      3.70 o 
  -4  -8   5      149.25      150.17     17.29 o 
  -3  -8   5      161.27      151.79     11.34 o 
  -2  -8   5      306.79      276.80     11.18 o 
  -1  -8   5        1.50       -2.76      3.27 o 
   0  -8   5       27.47       30.05      4.67 o 
   1  -8   5       68.15       53.51      6.32 o 
   2  -8   5       29.40       32.54      5.26 o 
   3  -8   5      158.28      200.33     44.83 o 
   4  -8   5       82.04      101.99      9.05 o 
   5  -8   5       26.63       21.77      3.16 o 
  -6  -7   5      270.91      268.96     10.83 o 
  -5  -7   5      251.99      198.48     14.86 o 
  -4  -7   5        0.74       -0.22      5.60 o 
  -3  -7   5      506.49      534.44     26.15 o 
  -2  -7   5      108.30      105.85      8.19 o 
  -1  -7   5        7.13        3.98      3.53 o 
   0  -7   5      659.96      802.04     18.31 o 
   1  -7   5      309.08      363.29     23.21 o 
   2  -7   5       36.63       30.75      4.46 o 
   3  -7   5       22.49       16.07      3.84 o 
   4  -7   5       35.78       37.78      4.34 o 
   5  -7   5        0.77        2.51      2.80 o 
   6  -7   5        0.03        3.41      2.47 o 
  -7  -6   5       15.79       13.67      2.89 o 
  -6  -6   5       10.30        7.72      5.01 o 
  -5  -6   5      159.53      151.10     14.31 o 
  -4  -6   5      321.92      295.16     50.72 o 
  -2  -6   5      119.66       94.57     14.99 o 
  -1  -6   5        8.20        8.14      2.82 o 
   0  -6   5        2.26        3.56      2.96 o 
   1  -6   5      199.88      185.60      7.27 o 
   2  -6   5        6.25        2.62      4.24 o 
   3  -6   5        7.01        9.45      3.56 o 
   4  -6   5      252.33      276.64     14.39 o 
   5  -6   5      480.11      514.22     14.06 o 
   6  -6   5      169.76      191.82      7.43 o 
  -7  -5   5      125.34      171.91     14.81 o 
  -6  -5   5       17.88       18.67      5.66 o 
  -5  -5   5      124.99      119.75     20.30 o 
  -4  -5   5      460.15      389.52     67.31 o 
  -3  -5   5        1.97        1.31      4.38 o 
  -2  -5   5      183.24      185.06     12.83 o 
  -1  -5   5        2.30        3.31      4.00 o 
   0  -5   5      737.41      723.30     58.10 o 
   1  -5   5       21.06       10.12      3.14 o 
   2  -5   5       41.83       31.73      5.75 o 
   3  -5   5        1.00        1.20      3.45 o 
   4  -5   5        4.04        3.01      3.21 o 
   5  -5   5      129.82      146.82      7.41 o 
   6  -5   5       90.91      102.56      7.18 o 
   7  -5   5      191.02      222.48      9.44 o 
  -8  -4   5        3.06        1.99      3.27 o 
  -7  -4   5       28.82       34.02      6.40 o 
  -6  -4   5      160.59      198.27     13.39 o 
  -5  -4   5       16.35       24.39      5.13 o 
  -4  -4   5      152.11      125.40      9.08 o 
  -3  -4   5      239.50      261.77     17.18 o 
  -2  -4   5        0.75        3.50      5.45 o 
  -1  -4   5        6.60       21.25     15.52 o 
   0  -4   5      322.30      199.12     35.75 o 
   1  -4   5      454.37      326.02     43.36 o 
   2  -4   5      100.65       87.55      6.97 o 
   3  -4   5       82.67       77.30      5.44 o 
   4  -4   5      540.91      479.92     17.19 o 
   5  -4   5       23.81       28.47      4.26 o 
   6  -4   5       87.09       80.64      6.17 o 
   7  -4   5        0.58        0.03      1.88 o 
  -8  -3   5        9.29       12.72      2.41 o 
  -7  -3   5      199.95      266.03     23.23 o 
  -6  -3   5      317.79      471.58     44.72 o 
  -5  -3   5       50.30       73.20     12.11 o 
  -4  -3   5      200.57      244.15     35.98 o 
  -3  -3   5       76.54       60.63      5.58 o 
  -2  -3   5        6.15        2.40      6.79 o 
  -1  -3   5      912.94      906.09    321.77 o 
   0  -3   5      182.90      202.95     21.91 o 
   1  -3   5      494.85      493.01     32.32 o 
   2  -3   5       69.80       59.22      4.59 o 
   3  -3   5       41.79       30.77      3.87 o 
   4  -3   5      134.20      103.37      8.37 o 
   5  -3   5        7.02        4.53      3.09 o 
   6  -3   5       98.02       93.08      6.85 o 
   7  -3   5       64.32       51.99      5.85 o 
  -8  -2   5        1.44        2.40      2.20 o 
  -7  -2   5        7.93        7.94      3.96 o 
  -6  -2   5       36.47       47.91      8.19 o 
  -5  -2   5       41.99      102.47     16.42 o 
  -4  -2   5      512.62      625.28     96.64 o 
  -3  -2   5     1097.97     2510.07    126.72 o 
  -2  -2   5      465.21      847.97     61.65 o 
  -1  -2   5      202.72      213.03    100.80 o 
   0  -2   5     1379.68     1797.74     68.10 o 
   1  -2   5        8.47       15.90      8.76 o 
   2  -2   5       45.52       47.31     12.79 o 
   3  -2   5      872.82      785.56     15.59 o 
   4  -2   5       16.77       10.72      3.14 o 
   5  -2   5       12.28       13.81      4.25 o 
   6  -2   5        5.17        3.10      3.82 o 
   7  -2   5        5.03        4.94      3.55 o 
  -8  -1   5        1.17       -0.16      1.77 o 
  -7  -1   5      107.04      136.03      9.92 o 
  -6  -1   5        2.54        2.33      3.05 o 
  -5  -1   5      451.34      476.83     23.25 o 
  -4  -1   5      105.63       95.41     15.75 o 
  -3  -1   5        7.52       16.41     17.63 o 
  -2  -1   5      383.17      555.39     51.13 o 
  -1  -1   5      481.12      632.49     46.11 o 
   0  -1   5        1.97       -0.87      8.58 o 
   1  -1   5        0.54       -0.11      7.15 o 
   2  -1   5       72.34       66.62     15.81 o 
   3  -1   5      193.87      171.98      7.24 o 
   4  -1   5      681.80      558.53     23.53 o 
   5  -1   5       14.77       12.44      3.95 o 
   6  -1   5       49.95       44.21      7.06 o 
   7  -1   5      148.60      108.13     10.06 o 
  -8   0   5      139.55      106.73     15.45 o 
  -7   0   5       61.65       68.17      6.78 o 
  -6   0   5       25.47       24.46      4.81 o 
  -5   0   5      585.85      554.33     49.64 o 
  -4   0   5      608.37      531.14     43.73 o 
  -3   0   5      956.69     1499.48    104.31 o 
  -2   0   5       29.43       28.36     14.86 o 
  -1   0   5     1666.12     1490.10     73.09 o 
   0   0   5      128.01      136.67     22.61 o 
   1   0   5     2692.40     2773.53     93.16 o 
   2   0   5       18.03       14.97     10.20 o 
   3   0   5      875.65      829.59     18.28 o 
   4   0   5       99.55       77.27      5.61 o 
   5   0   5        2.81        4.57      2.92 o 
   6   0   5        0.90        3.17      3.44 o 
   7   0   5       31.88       19.62      7.15 o 
  -8   1   5      222.73      246.50     15.55 o 
  -7   1   5       80.44       58.77      8.91 o 
  -6   1   5      149.05      158.93      8.64 o 
  -5   1   5       35.31       35.80      5.92 o 
  -4   1   5      117.91       70.24     11.86 o 
  -3   1   5        2.90        2.39     17.55 o 
  -2   1   5      284.72      283.46     39.80 o 
  -1   1   5      427.61      335.41     37.64 o 
   0   1   5       70.93       66.45     17.08 o 
   1   1   5       67.03       75.89     17.25 o 
   2   1   5      603.01      622.96     49.50 o 
   3   1   5     2690.14     2495.75    108.30 o 
   4   1   5       16.50       14.10      7.50 o 
   5   1   5      306.88      282.53     21.90 o 
   6   1   5        2.99        2.79      5.31 o 
   7   1   5       16.03       16.37      5.76 o 
  -8   2   5       46.25       56.23      6.78 o 
  -7   2   5       26.59       19.95      3.32 o 
  -6   2   5       16.25       14.46      2.96 o 
  -5   2   5       68.12       75.54      4.81 o 
  -4   2   5      229.78      252.22     27.13 o 
  -3   2   5      425.77      369.76     54.57 o 
  -2   2   5     1357.99     1116.68     77.62 o 
  -1   2   5      255.34      190.15     30.04 o 
   0   2   5    10464.28    10705.75    205.37 o 
   1   2   5       97.63       82.35     19.40 o 
   2   2   5     3741.94     4141.90    153.19 o 
   3   2   5       73.71       76.74     11.28 o 
   4   2   5       68.45       75.31     12.56 o 
   5   2   5       60.16       77.61     11.24 o 
   6   2   5       88.52       93.83     13.97 o 
   7   2   5       29.59       11.39     10.83 o 
  -8   3   5        3.42        3.27      2.69 o 
  -7   3   5        4.63        1.91      4.07 o 
  -6   3   5       45.39       44.67      4.07 o 
  -5   3   5      352.23      346.16     12.08 o 
  -4   3   5      579.04      594.37     31.37 o 
  -3   3   5       14.93       14.49      5.10 o 
  -2   3   5      172.84       95.80     26.40 o 
  -1   3   5       63.78       53.45     18.25 o 
   0   3   5      259.81      287.65     37.58 o 
   1   3   5      476.44      414.91     40.94 o 
   2   3   5     1243.82     1222.39     31.03 o 
   3   3   5       52.49       47.90      8.44 o 
   4   3   5       32.94       12.32     24.60 o 
   5   3   5       58.45       59.71      9.76 o 
   6   3   5       75.18       90.97     21.77 o 
   7   3   5        1.72        2.28      9.36 o 
  -8   4   5       71.22       56.58     19.04 o 
  -7   4   5       36.67       34.27      6.40 o 
  -6   4   5        1.07        0.67      4.53 o 
  -5   4   5       43.07       50.78      6.57 o 
  -4   4   5      167.94      150.45     20.44 o 
  -3   4   5      458.98      414.56     59.59 o 
  -2   4   5      156.23      134.96     26.45 o 
  -1   4   5     1558.68     1142.58     74.63 o 
   0   4   5      484.71      517.12     26.57 o 
   1   4   5      708.57      695.84     19.20 o 
   2   4   5       45.85       31.17      6.34 o 
   3   4   5      491.88      436.07     50.14 o 
   4   4   5       93.70      110.60      8.47 o 
   5   4   5      419.19      521.16    145.32 o 
   6   4   5       78.89       35.15     16.66 o 
  -8   5   5        1.26        0.12      1.55 o 
  -7   5   5       18.88       17.25      5.06 o 
  -6   5   5      174.62      179.75     13.75 o 
  -5   5   5      197.90      224.39     16.97 o 
  -4   5   5       98.82       91.88     18.32 o 
  -3   5   5        1.48       -6.05      6.05 o 
  -2   5   5      106.25      126.54     11.94 o 
  -1   5   5        7.51        5.68      2.27 o 
   0   5   5       23.12       29.82      4.01 o 
   1   5   5      204.49      201.94      8.68 o 
   2   5   5      510.11      547.72     31.39 o 
   3   5   5     1170.15     1363.06     26.39 o 
   4   5   5       27.78       32.39      6.16 o 
   5   5   5      172.90      237.04     84.26 o 
   6   5   5        0.21        3.50     18.68 o 
  -7   6   5        5.38        2.97      2.79 o 
  -6   6   5        7.92        8.00      4.28 o 
  -5   6   5      159.64      157.08      8.51 o 
  -4   6   5        0.32        3.53      3.51 o 
  -3   6   5       36.66       26.31      6.02 o 
  -2   6   5      559.20      540.43     24.18 o 
  -1   6   5     1160.98     1129.37     57.21 o 
   0   6   5        0.03       -5.69      5.69 o 
   1   6   5       10.14       10.38      4.14 o 
   2   6   5        1.05        3.78      3.55 o 
   3   6   5       10.36       10.27      4.05 o 
   4   6   5      197.98      242.55     14.24 o 
   5   6   5      104.84      133.60     11.87 o 
   6   6   5       69.47       27.28     12.26 o 
  -7   7   5        0.18       -1.08      1.74 o 
  -6   7   5       62.89       61.49      5.14 o 
  -5   7   5      183.20      194.81      8.91 o 
  -4   7   5        0.06        3.02      6.14 o 
  -3   7   5        0.04       -1.72      5.92 o 
  -2   7   5        4.06       -0.34      3.35 o 
  -1   7   5      341.29      293.55      9.37 o 
   0   7   5      290.93      356.97      9.72 o 
   1   7   5      369.74      390.73     12.61 o 
   2   7   5      519.11      629.81     21.09 o 
   3   7   5      720.49     1029.73     24.23 o 
   4   7   5      406.97      620.88     35.67 o 
   5   7   5       30.76       32.52      7.03 o 
  -6   8   5       27.75       21.59      4.98 o 
  -5   8   5       62.48       60.90      7.32 o 
  -4   8   5      152.73      128.23      9.78 o 
  -3   8   5      203.07      202.60     10.68 o 
  -2   8   5      637.87      629.13     42.70 o 
  -1   8   5      214.64      240.01     11.73 o 
   0   8   5      170.64      212.91      7.55 o 
   1   8   5       37.93       42.68      5.11 o 
   2   8   5      106.54      131.28      8.43 o 
   3   8   5       27.17       27.73      5.43 o 
   4   8   5       91.34      136.41     10.84 o 
  -6   9   5       39.25       26.49      3.19 o 
  -5   9   5       74.72       55.54      4.33 o 
  -4   9   5        1.34       -6.22      6.22 o 
  -3   9   5       84.73       77.10      6.80 o 
  -2   9   5      507.72      545.33     38.30 o 
  -1   9   5        4.47       10.03      4.57 o 
   0   9   5      363.53      472.97     15.73 o 
   1   9   5      105.08      120.88      8.28 o 
   2   9   5      304.43      402.86     15.39 o 
   3   9   5        7.54       15.38      5.68 o 
   4   9   5      117.81      155.84     10.20 o 
  -5  10   5       43.20       33.42      7.08 o 
  -4  10   5        2.06        1.62      3.79 o 
  -3  10   5      276.87      265.96     13.09 o 
  -2  10   5       14.15       24.95      5.75 o 
  -1  10   5       40.04       34.03      4.76 o 
   0  10   5       20.98       25.49      4.65 o 
   1  10   5       43.21       59.52      6.92 o 
   2  10   5        7.36        7.33      4.96 o 
   3  10   5       85.11       88.96      8.81 o 
  -3  11   5       76.06       78.82      7.13 o 
  -2  11   5      281.76      319.05     34.98 o 
  -1  11   5      117.35      122.03      8.67 o 
   0  11   5       22.41       26.09     12.69 o 
   1  11   5       66.85       88.32      8.39 o 
  -2 -11   6      134.28       52.63      6.57 o 
  -1 -11   6       56.23       28.52      5.53 o 
   0 -11   6       96.80       64.79     31.50 o 
   1 -11   6      141.69      153.00     12.71 o 
   2 -11   6        8.24       -5.76      5.76 o 
  -3 -10   6      155.33      121.91     12.79 o 
  -2 -10   6       23.50       20.78      6.84 o 
  -1 -10   6      147.26      138.91      9.37 o 
   0 -10   6       78.02       56.96      9.75 o 
   1 -10   6        7.68       14.80      8.14 o 
   2 -10   6       15.87       17.24      7.87 o 
   3 -10   6        4.07        4.65      2.44 o 
  -5  -9   6        6.35        4.26      3.96 o 
  -4  -9   6       20.39       10.82      5.00 o 
  -3  -9   6       61.77       43.64      8.55 o 
  -2  -9   6        6.68       -1.90      4.55 o 
  -1  -9   6       94.00       86.05      9.18 o 
   0  -9   6      132.38      165.38     11.33 o 
   1  -9   6        0.92       -0.77      3.34 o 
   2  -9   6       90.43       95.68     17.95 o 
   3  -9   6       23.64       19.69      3.85 o 
   4  -9   6      160.59      168.25      8.21 o 
  -5  -8   6        0.21        3.46      3.61 o 
  -4  -8   6      134.28      101.10     10.47 o 
  -3  -8   6      104.00       81.87      7.80 o 
  -2  -8   6      231.62      215.20     12.96 o 
  -1  -8   6        2.40        1.88      3.34 o 
   0  -8   6       13.19        8.60      4.20 o 
   1  -8   6       15.77       11.70      4.94 o 
   2  -8   6       54.94       51.26     12.92 o 
   3  -8   6       65.52       65.43      7.01 o 
   4  -8   6      471.37      495.12     12.70 o 
   5  -8   6        0.01        0.77      1.65 o 
  -6  -7   6      193.94      157.60     17.13 o 
  -5  -7   6       55.29       44.14      9.01 o 
  -4  -7   6        8.11        8.08      5.39 o 
  -3  -7   6       21.65       17.45      4.36 o 
  -2  -7   6        3.47        2.79      2.87 o 
  -1  -7   6      219.55      218.42      8.24 o 
   0  -7   6      100.95      110.48     11.32 o 
   1  -7   6      641.68      731.71     46.95 o 
   2  -7   6      131.53      124.19     11.34 o 
   3  -7   6      173.05      189.60     16.20 o 
   4  -7   6       78.44       83.37      5.56 o 
   5  -7   6        0.15        3.82      2.22 o 
   6  -7   6       37.74       41.25      5.47 o 
  -7  -6   6        0.25       -0.75      3.67 o 
  -6  -6   6       11.27       17.41      3.87 o 
  -5  -6   6       18.71       12.70      6.26 o 
  -4  -6   6      220.20      244.94     17.78 o 
  -3  -6   6       32.11       28.81      7.46 o 
  -2  -6   6       38.52       35.33      4.96 o 
  -1  -6   6        6.78        5.87      2.90 o 
   0  -6   6        1.57       -1.95      4.89 o 
   1  -6   6        3.95        0.69      3.31 o 
   2  -6   6        0.67        4.41      3.04 o 
   3  -6   6      817.70      758.14     26.05 o 
   4  -6   6       98.73       81.26      6.85 o 
   5  -6   6       15.94       17.07      2.69 o 
   6  -6   6       31.80       39.28      3.39 o 
  -7  -5   6       18.53       11.92      3.05 o 
  -6  -5   6       26.59       21.66      4.63 o 
  -5  -5   6       84.06       78.38     16.17 o 
  -4  -5   6       28.05       26.55      7.54 o 
  -3  -5   6       15.88       19.23      6.26 o 
  -2  -5   6       37.61       17.17      6.58 o 
  -1  -5   6      156.33      119.84     16.55 o 
   0  -5   6      761.70      888.06     18.51 o 
   1  -5   6       83.32       91.64      7.94 o 
   2  -5   6       47.03       38.49      4.35 o 
   3  -5   6        3.38        3.19      3.33 o 
   4  -5   6      137.38      123.34      9.66 o 
   5  -5   6       28.29       29.87      4.05 o 
   6  -5   6      116.34      132.70      9.12 o 
  -7  -4   6       35.70       38.65      4.63 o 
  -6  -4   6       12.40       13.44      5.14 o 
  -5  -4   6      601.17      734.70     54.42 o 
  -4  -4   6      127.74      138.52     10.25 o 
  -3  -4   6      124.47      161.84     14.12 o 
  -2  -4   6       17.89       12.43      3.41 o 
  -1  -4   6        0.05        3.69      2.73 o 
   0  -4   6      361.34      326.46     53.11 o 
   1  -4   6       97.22       90.65      6.90 o 
   2  -4   6      929.33      940.60     41.36 o 
   3  -4   6      534.92      458.75     24.00 o 
   4  -4   6      180.77      164.08     15.66 o 
   5  -4   6       25.09       21.10      4.13 o 
   6  -4   6        2.42        2.35      2.64 o 
  -8  -3   6        9.04        9.30      2.38 o 
  -7  -3   6      165.64      201.86      9.30 o 
  -6  -3   6       12.48       12.09      5.03 o 
  -5  -3   6      244.52      332.21     30.55 o 
  -4  -3   6      142.59      146.54     17.05 o 
  -3  -3   6       43.78       61.82      6.01 o 
  -2  -3   6        6.78        7.66      3.50 o 
  -1  -3   6     1153.92     1334.85     65.48 o 
   0  -3   6      266.31      385.29     34.42 o 
   1  -3   6      260.64      272.63     13.80 o 
   2  -3   6      134.30      110.23     10.16 o 
   3  -3   6        6.20        7.18      3.12 o 
   4  -3   6       15.18       10.50      3.43 o 
   5  -3   6       52.89       51.16      6.74 o 
   6  -3   6      160.08      167.78      9.75 o 
   7  -3   6       19.84       21.93      5.43 o 
  -8  -2   6       82.58      118.95      8.73 o 
  -7  -2   6        0.16        2.29      3.72 o 
  -6  -2   6      133.13      140.03     14.21 o 
  -5  -2   6       43.69       61.40     11.12 o 
  -4  -2   6       84.79      106.35     12.56 o 
  -3  -2   6        3.05        1.71      2.56 o 
  -2  -2   6      874.08     1272.58     75.79 o 
  -1  -2   6       35.92       50.49     15.27 o 
   0  -2   6     1077.21     1434.86     69.26 o 
   1  -2   6      275.01      293.00     30.21 o 
   2  -2   6     1737.72     1698.86     28.56 o 
   3  -2   6      725.36      613.23     25.07 o 
   4  -2   6      116.82       90.48      6.63 o 
   5  -2   6      199.15      175.07     10.18 o 
   6  -2   6       27.77       23.74      3.89 o 
   7  -2   6       31.72       40.22      6.58 o 
  -8  -1   6      125.39      165.25      8.69 o 
  -7  -1   6       19.95       20.67      3.72 o 
  -6  -1   6       21.79       25.36      5.33 o 
  -5  -1   6      411.78      469.50     14.34 o 
  -4  -1   6      191.17      201.70     16.84 o 
  -3  -1   6      438.13      473.70     14.28 o 
  -2  -1   6      944.45     1296.17     79.57 o 
  -1  -1   6     2419.28     3148.85    110.90 o 
   0  -1   6     1845.70     2444.75     94.45 o 
   1  -1   6      177.84      178.03     25.54 o 
   2  -1   6       13.89       20.04      4.00 o 
   3  -1   6      311.87      244.26     13.84 o 
   4  -1   6        3.33        5.71      3.09 o 
   5  -1   6       53.00       56.77      6.21 o 
   6  -1   6      398.04      365.51     15.15 o 
   7  -1   6       37.80       28.96      6.04 o 
  -8   0   6       11.08       13.13      3.82 o 
  -7   0   6       19.90       23.23      3.88 o 
  -6   0   6        0.75       -1.43      3.32 o 
  -5   0   6       39.71       55.22      6.42 o 
  -4   0   6      623.40      597.27     91.88 o 
  -3   0   6       22.49       21.70      3.66 o 
  -2   0   6      930.43      998.35     73.00 o 
  -1   0   6     6530.15     5739.87    157.24 o 
   0   0   6        6.45        1.41      9.44 o 
   1   0   6     6515.87     6911.98    161.54 o 
   2   0   6      125.29      112.18     18.72 o 
   3   0   6        1.41        0.69      3.48 o 
   4   0   6      361.22      303.19     13.05 o 
   5   0   6       31.22       30.64      6.24 o 
   6   0   6        0.10        0.83      3.19 o 
   7   0   6      169.36      128.39      7.57 o 
  -8   1   6       89.40      110.73     10.55 o 
  -7   1   6        9.60        7.58      2.69 o 
  -6   1   6      293.06      304.85     13.16 o 
  -5   1   6      281.09      323.20     12.01 o 
  -4   1   6      187.15      155.88     10.02 o 
  -3   1   6      368.56      284.57     47.65 o 
  -2   1   6     2346.68     1772.98    101.19 o 
  -1   1   6       14.76        5.68     10.53 o 
   0   1   6       59.44       46.61     17.12 o 
   1   1   6      140.55      120.54     23.87 o 
   2   1   6      314.23      318.24     17.35 o 
   3   1   6      676.22      649.75     51.13 o 
   4   1   6       29.61       28.71     10.17 o 
   5   1   6     1096.92      999.44     85.12 o 
   6   1   6      272.56      240.87     41.48 o 
   7   1   6       30.86       20.23      8.46 o 
  -8   2   6       22.57       26.01      5.79 o 
  -7   2   6        0.98       -1.98      1.98 o 
  -6   2   6      177.47      186.04      9.72 o 
  -5   2   6        3.25       39.63      5.98 o 
  -4   2   6       63.57       54.23     13.91 o 
  -3   2   6       82.77       98.86      8.90 o 
  -2   2   6      752.97      453.17     53.67 o 
  -1   2   6      611.58      449.73     49.83 o 
   0   2   6      691.99      616.16     57.00 o 
   1   2   6      215.20      198.85     14.75 o 
   2   2   6      323.84      274.73     22.90 o 
   3   2   6      724.56      673.68     31.11 o 
   4   2   6      148.50      128.91     16.74 o 
   5   2   6        7.45       27.75      7.90 o 
   6   2   6       90.92       91.08     21.94 o 
   7   2   6        6.35       14.28      7.22 o 
  -8   3   6        1.22        0.49      1.98 o 
  -7   3   6       52.16       43.33      8.80 o 
  -6   3   6       15.40       11.51      3.54 o 
  -5   3   6      273.99      258.33     13.79 o 
  -4   3   6       33.53       31.67      5.14 o 
  -3   3   6       43.62       32.83      3.68 o 
  -2   3   6      263.14      244.31     51.22 o 
  -1   3   6       46.85       13.58     11.36 o 
   0   3   6        6.95       19.60     16.19 o 
   1   3   6      638.40      527.71     12.45 o 
   2   3   6      816.16      637.36     24.74 o 
   3   3   6       34.90       29.86      7.78 o 
   4   3   6     1200.06      948.73     48.18 o 
   5   3   6       20.44       15.79      6.91 o 
   6   3   6       18.83       17.26      6.19 o 
  -8   4   6        0.95        1.08      1.20 o 
  -7   4   6        5.19        5.35      2.58 o 
  -6   4   6        0.85        1.10      4.02 o 
  -5   4   6       67.73       74.23      9.35 o 
  -4   4   6      278.56      284.39     44.74 o 
  -3   4   6      293.18      294.69     85.22 o 
  -2   4   6     1214.23     1273.59     37.41 o 
  -1   4   6      247.65      200.05      8.14 o 
   0   4   6      526.37      621.40     28.22 o 
   1   4   6      935.69      734.59     33.15 o 
   2   4   6       91.88       50.07      8.16 o 
   3   4   6      498.67      321.53     41.41 o 
   4   4   6       52.39       63.15      7.00 o 
   5   4   6       10.29       27.39     17.80 o 
   6   4   6       71.23       27.88     14.50 o 
  -8   5   6        0.83        0.42      1.46 o 
  -7   5   6        6.69        3.11      2.13 o 
  -6   5   6      198.28      186.45     13.21 o 
  -5   5   6      233.02      230.56     17.20 o 
  -4   5   6        0.37       -0.10      2.73 o 
  -3   5   6      131.91      114.19     13.02 o 
  -2   5   6        6.21        8.22      3.80 o 
  -1   5   6      298.39      295.20     10.68 o 
   0   5   6       93.92       51.49     28.07 o 
   1   5   6       64.52       37.66      8.40 o 
   2   5   6     1097.92      801.01    214.30 o 
   3   5   6      367.46      250.19     57.72 o 
   4   5   6      247.91      342.29     16.00 o 
   5   5   6       99.19      104.15     48.88 o 
   6   5   6       12.41       -8.47     11.00 o 
  -7   6   6        1.12       -0.68      1.86 o 
  -6   6   6        3.50        2.52      2.92 o 
  -5   6   6       52.61       51.87      5.37 o 
  -4   6   6        2.25        4.76      5.56 o 
  -3   6   6      368.64      346.50     14.12 o 
  -2   6   6      377.22      313.25     15.77 o 
  -1   6   6       38.27       33.67      3.62 o 
   0   6   6      663.49      960.53    109.85 o 
   1   6   6      169.81      185.24      9.51 o 
   2   6   6        0.90       -6.59      8.44 o 
   3   6   6        0.52        1.11      4.07 o 
   4   6   6       55.61       79.41      8.90 o 
   5   6   6       62.29      107.34     12.37 o 
  -7   7   6       21.43       17.78      3.06 o 
  -6   7   6      323.84      288.17     13.06 o 
  -5   7   6       43.94       37.23      5.19 o 
  -4   7   6      165.90      157.54      9.50 o 
  -3   7   6        0.21       -0.83      3.73 o 
  -2   7   6      215.32      218.94      8.96 o 
  -1   7   6        0.13        8.03      4.27 o 
   0   7   6       27.93       32.51      4.69 o 
   1   7   6      915.29     1078.45     20.97 o 
   2   7   6       36.94       54.50      7.05 o 
   3   7   6      768.61     1181.18     28.47 o 
   4   7   6      122.89      167.46     13.16 o 
   5   7   6       43.71       -8.68     13.84 o 
  -6   8   6      139.62      115.10     15.56 o 
  -5   8   6      194.23      186.11     12.69 o 
  -4   8   6      295.47      250.83     12.78 o 
  -3   8   6      289.13      299.59     11.23 o 
  -2   8   6      120.17      159.41     10.66 o 
  -1   8   6       27.03       36.82      5.02 o 
   0   8   6       12.41       14.58      3.90 o 
   1   8   6      108.80      109.10      7.81 o 
   2   8   6       15.32       21.54      5.80 o 
   3   8   6        5.44        5.23      5.48 o 
   4   8   6      169.78      268.82     13.59 o 
  -5   9   6       17.06        5.94      3.44 o 
  -4   9   6      130.39      110.93     11.30 o 
  -3   9   6      152.82      159.99     14.20 o 
  -2   9   6       75.88       68.38      6.71 o 
  -1   9   6       13.88       19.02      5.11 o 
   0   9   6       89.50      127.84      7.64 o 
   1   9   6      229.14      319.43     15.53 o 
   2   9   6       61.23       77.47      6.88 o 
   3   9   6      388.43      588.09     20.66 o 
  -4  10   6      280.50      300.00     11.61 o 
  -3  10   6      104.18      121.81      9.21 o 
  -2  10   6        5.49        5.87      4.96 o 
  -1  10   6       16.85       18.24      7.60 o 
   0  10   6        0.02        1.27      3.90 o 
   1  10   6       72.88       86.26      8.88 o 
   2  10   6       15.47       24.32      6.50 o 
  -3  11   6       77.91      103.44     10.61 o 
  -2  11   6       62.32       74.16     10.17 o 
  -1  11   6       11.63       14.65      4.81 o 
   0  11   6       47.17       90.75     11.39 o 
  -3 -10   7       75.30       46.14     14.20 o 
  -2 -10   7       14.44        9.15      5.01 o 
  -1 -10   7       20.21       14.43      4.11 o 
   0 -10   7      150.83      134.71     42.23 o 
   1 -10   7        8.39       -0.06      7.15 o 
   2 -10   7       14.89       21.52      4.30 o 
  -4  -9   7       14.54       11.69      6.33 o 
  -3  -9   7       16.13       16.94      7.22 o 
  -2  -9   7       28.45       21.26      7.42 o 
  -1  -9   7        0.68        2.89      3.32 o 
   0  -9   7      592.20      691.39     46.87 o 
   1  -9   7        1.97        4.66      2.95 o 
   2  -9   7      308.33      368.59     49.70 o 
   3  -9   7       57.27       58.63     10.58 o 
   4  -9   7        0.09        2.20      2.99 o 
  -5  -8   7      109.51       80.69     13.87 o 
  -4  -8   7        0.87       -2.53      3.64 o 
  -3  -8   7        0.59        1.98      3.83 o 
  -2  -8   7        8.90       10.76      3.44 o 
  -1  -8   7      221.64      247.78     11.73 o 
   0  -8   7        2.71        4.45      4.15 o 
   1  -8   7        3.57        7.32      3.76 o 
   2  -8   7      206.88      234.52     42.61 o 
   3  -8   7      145.20      165.75      8.88 o 
   4  -8   7       65.60       62.43      5.84 o 
  -6  -7   7       12.10       -1.75      4.45 o 
  -5  -7   7      157.82      153.59     10.10 o 
  -4  -7   7        0.12        0.93      4.58 o 
  -3  -7   7       38.16       33.52      8.68 o 
  -2  -7   7        0.58        0.35      3.61 o 
  -1  -7   7      425.68      508.70     19.84 o 
   0  -7   7      452.26      534.86     21.54 o 
   1  -7   7       72.21       63.49     10.10 o 
   2  -7   7      437.74      360.18     15.61 o 
   3  -7   7       33.80       38.08      3.98 o 
   4  -7   7        0.05       -0.74      2.36 o 
   5  -7   7       71.64       75.15      5.38 o 
  -6  -6   7       45.30       47.68      4.82 o 
  -5  -6   7       16.90       19.62      4.47 o 
  -4  -6   7       80.94       72.71      7.77 o 
  -3  -6   7       26.04       21.95      4.61 o 
  -2  -6   7       34.37       33.14      7.45 o 
  -1  -6   7       78.05       64.85     11.91 o 
   0  -6   7        2.69        2.64      4.15 o 
   1  -6   7      267.10      292.52     10.95 o 
   2  -6   7      666.07      575.07     14.82 o 
   3  -6   7      146.90      148.76      9.20 o 
   4  -6   7        8.91        9.06      2.81 o 
   5  -6   7      105.20      147.44      7.07 o 
  -7  -5   7        6.81        3.85      3.07 o 
  -6  -5   7       77.19       83.54     16.51 o 
  -5  -5   7       41.25       45.50      6.90 o 
  -4  -5   7      105.40       97.73     12.11 o 
  -3  -5   7        3.72        3.17      3.83 o 
  -2  -5   7     1103.12     1186.06     28.33 o 
  -1  -5   7      206.65      164.71     10.69 o 
   0  -5   7      222.10      250.96      8.97 o 
   1  -5   7      255.95      293.62     11.64 o 
   2  -5   7      642.14      630.77     14.50 o 
   3  -5   7       10.10       17.91      5.37 o 
   4  -5   7      155.80      148.63     17.78 o 
   5  -5   7       56.67       86.03      6.55 o 
   6  -5   7       63.99       65.11      5.26 o 
  -7  -4   7        1.92        0.53      2.82 o 
  -6  -4   7        9.60       11.46      5.39 o 
  -5  -4   7      166.40      204.11     34.95 o 
  -4  -4   7      291.79      292.90     51.99 o 
  -3  -4   7       14.86       15.44      4.31 o 
  -2  -4   7      247.54      267.88     13.33 o 
  -1  -4   7        8.05        5.11      2.68 o 
   0  -4   7      423.62      519.49     88.39 o 
   1  -4   7       76.34       85.61      6.72 o 
   2  -4   7      374.97      377.05     14.95 o 
   3  -4   7      403.55      360.82     15.04 o 
   4  -4   7       52.61       37.08      8.39 o 
   5  -4   7       34.70       41.12      4.75 o 
   6  -4   7       81.10       89.52      6.27 o 
  -8  -3   7        4.85       -0.25      2.98 o 
  -7  -3   7        1.54        1.27      2.88 o 
  -6  -3   7      168.19      188.63     18.34 o 
  -5  -3   7        8.61       11.99      4.56 o 
  -4  -3   7       28.89       27.28      4.72 o 
  -3  -3   7       23.54       24.96      3.29 o 
  -2  -3   7      374.37      446.24     17.22 o 
  -1  -3   7     1442.55     1795.18     29.48 o 
   0  -3   7       45.47       79.23      7.35 o 
   1  -3   7     1955.05     2419.60    167.27 o 
   2  -3   7       16.47       15.88      4.09 o 
   3  -3   7       64.27       52.55      6.63 o 
   4  -3   7      409.59      320.21     33.34 o 
   5  -3   7      355.17      294.67     26.20 o 
   6  -3   7       99.90      114.54      7.48 o 
  -8  -2   7       38.84       36.68     16.55 o 
  -7  -2   7        3.56        4.22      3.04 o 
  -6  -2   7      154.93      172.07     19.05 o 
  -5  -2   7      828.34      940.68     26.10 o 
  -4  -2   7        7.92        5.04      3.36 o 
  -3  -2   7     1303.86     1484.25    100.04 o 
  -2  -2   7      122.56      166.88     11.80 o 
  -1  -2   7      593.89      752.85     27.54 o 
   0  -2   7     1038.37     1465.39     27.82 o 
   1  -2   7      142.77      151.83      9.38 o 
   2  -2   7      513.17      468.49     21.50 o 
   3  -2   7     1201.24      955.50     70.71 o 
   4  -2   7      283.73      212.51     30.90 o 
   5  -2   7      927.08      866.28     37.61 o 
   6  -2   7       30.76       30.38      5.79 o 
  -8  -1   7        3.86        3.96      1.78 o 
  -7  -1   7       14.71       15.82      3.73 o 
  -6  -1   7      221.55      248.85     13.62 o 
  -5  -1   7      339.28      400.02     23.64 o 
  -4  -1   7      128.88      161.98     22.89 o 
  -3  -1   7     1164.71     1187.67    163.32 o 
  -2  -1   7      414.39      460.54     49.12 o 
  -1  -1   7       12.97       10.85      3.32 o 
   0  -1   7       94.44      120.15      8.33 o 
   1  -1   7        1.39        1.11      2.76 o 
   2  -1   7       77.20       64.53      6.47 o 
   3  -1   7       45.49       51.41      6.21 o 
   4  -1   7      539.14      449.83     50.99 o 
   5  -1   7      627.40      560.83     45.57 o 
   6  -1   7        5.25        5.28      2.93 o 
  -8   0   7        1.36        3.71      4.27 o 
  -7   0   7       46.39       50.26      4.86 o 
  -6   0   7       98.97      105.96     10.57 o 
  -5   0   7      118.50      119.99     17.93 o 
  -4   0   7      311.21      333.20     41.25 o 
  -3   0   7      361.43      331.04     24.29 o 
  -2   0   7      596.37      549.43     24.52 o 
  -1   0   7       48.56       37.30     17.27 o 
   0   0   7      101.34      136.11     10.25 o 
   1   0   7     1956.83     1998.78     74.51 o 
   2   0   7     1202.71     1157.95     58.84 o 
   3   0   7      152.68      120.32      8.56 o 
   4   0   7     1877.18     1481.63     49.78 o 
   5   0   7      256.77      260.54     14.26 o 
   6   0   7       46.25       40.83     14.70 o 
  -8   1   7        5.26        4.82      4.07 o 
  -7   1   7        0.41       -0.19      2.59 o 
  -6   1   7      132.47      137.56      7.37 o 
  -5   1   7      149.59      146.02      7.95 o 
  -4   1   7        1.63        2.98      1.91 o 
  -3   1   7      882.46      808.57     50.91 o 
  -2   1   7      851.34      743.75     34.84 o 
  -1   1   7       36.16       42.41      5.34 o 
   0   1   7      150.99      193.53     20.29 o 
   1   1   7       22.92       28.98      4.41 o 
   2   1   7        0.59        6.16      5.38 o 
   3   1   7      842.22      700.56     27.67 o 
   4   1   7       30.83       30.76     13.69 o 
   5   1   7       62.96       60.47      8.15 o 
   6   1   7        5.77        7.95      4.00 o 
  -8   2   7        4.79        2.55      3.43 o 
  -7   2   7       29.75       23.21      2.90 o 
  -6   2   7      159.46      160.14      7.15 o 
  -5   2   7        1.22        9.88      3.07 o 
  -4   2   7       18.65       19.94      2.92 o 
  -3   2   7      326.91      329.23     24.15 o 
  -2   2   7      450.66      379.18     46.26 o 
  -1   2   7      329.63      403.87     12.84 o 
   0   2   7      712.71      669.42     20.54 o 
   1   2   7        7.46       10.04      3.32 o 
   2   2   7      535.68      422.55     30.02 o 
   3   2   7      163.70      125.05     13.69 o 
   4   2   7      110.97       99.57     18.59 o 
   5   2   7       17.27       28.86      7.31 o 
   6   2   7       18.61       25.05      5.45 o 
  -8   3   7       22.97       20.68      3.14 o 
  -7   3   7       49.27       46.73      4.12 o 
  -6   3   7      222.06      191.02     11.83 o 
  -5   3   7        8.72        7.79      3.01 o 
  -4   3   7       16.79       16.49      2.89 o 
  -3   3   7      583.20      520.94     20.33 o 
  -2   3   7      147.42      125.75      7.02 o 
  -1   3   7       35.09       36.37      3.37 o 
   0   3   7       37.86       37.06      5.94 o 
   1   3   7      248.57      216.48     17.28 o 
   2   3   7        0.64       -3.51      5.66 o 
   3   3   7      115.48       47.93     10.37 o 
   4   3   7      214.80      125.05     21.28 o 
   5   3   7       84.26       84.56     33.89 o 
   6   3   7        0.65        4.09     11.43 o 
  -8   4   7        9.13        6.44      2.24 o 
  -7   4   7       56.58       49.59      4.51 o 
  -6   4   7       12.54       11.49      3.41 o 
  -5   4   7       27.92       29.68      4.73 o 
  -4   4   7        8.32        4.63      2.91 o 
  -3   4   7       64.14       45.72      5.54 o 
  -2   4   7     1905.53     1790.67     26.91 o 
  -1   4   7      114.14      101.63      9.94 o 
   0   4   7      515.29      289.05     93.61 o 
   1   4   7      645.12      390.32     24.01 o 
   2   4   7       12.00       11.22      8.38 o 
   3   4   7      415.48      240.14     62.20 o 
   4   4   7        9.85       12.34      5.26 o 
   5   4   7       24.06       23.16     11.40 o 
   6   4   7        9.84       -5.49      9.37 o 
  -7   5   7       86.68       78.91      4.62 o 
  -6   5   7      359.80      335.84     13.21 o 
  -5   5   7       30.50       22.02      3.65 o 
  -4   5   7      280.14      264.84     10.54 o 
  -3   5   7      158.99      147.27      9.89 o 
  -2   5   7       18.41       19.02      4.64 o 
  -1   5   7       92.69       87.68      7.36 o 
   0   5   7      522.02      197.39     69.96 o 
   1   5   7      131.74       63.81     10.13 o 
   2   5   7       47.56       22.24     10.30 o 
   3   5   7      144.39       74.66     15.61 o 
   4   5   7       13.82       13.51      5.00 o 
   5   5   7        3.03        5.09      7.47 o 
  -7   6   7        2.33        2.44      1.38 o 
  -6   6   7       74.53       65.10      4.74 o 
  -5   6   7       79.88       66.69      6.14 o 
  -4   6   7      541.45      504.80     14.51 o 
  -3   6   7      574.15      586.39     20.23 o 
  -2   6   7       27.46       14.31      5.17 o 
  -1   6   7       73.84       80.83      5.74 o 
   0   6   7      832.08     1044.76     24.89 o 
   1   6   7       76.80       74.23     19.00 o 
   2   6   7      301.74      141.62     27.76 o 
   3   6   7       48.74       72.23      7.37 o 
   4   6   7      171.17      252.56     13.94 o 
   5   6   7        4.58       -3.48      6.06 o 
  -7   7   7      223.59      202.49     21.57 o 
  -6   7   7       27.36       21.06      4.20 o 
  -5   7   7        2.19        3.51      3.23 o 
  -4   7   7       89.02       84.96      7.84 o 
  -3   7   7      164.94      150.21      8.33 o 
  -2   7   7       51.74       43.85      5.12 o 
  -1   7   7       15.05       17.11      6.10 o 
   0   7   7     1119.23     1503.16     27.84 o 
   1   7   7      306.64      374.09     14.07 o 
   2   7   7      791.03     1187.15     30.11 o 
   3   7   7       70.67       95.07      7.69 o 
   4   7   7       29.72       38.23      6.92 o 
  -6   8   7      139.45      111.54      8.34 o 
  -5   8   7      123.00      103.61      6.20 o 
  -4   8   7       40.50       33.10      4.64 o 
  -3   8   7      321.26      328.09     14.36 o 
  -2   8   7       61.83       68.03     13.20 o 
  -1   8   7      202.88      200.83      8.06 o 
   0   8   7        6.89        7.21      3.75 o 
   1   8   7       57.99       83.62      8.35 o 
   2   8   7      182.36      276.62     13.01 o 
   3   8   7       47.32       76.20      7.38 o 
  -5   9   7      102.37       90.12      4.25 o 
  -4   9   7       14.82        8.33      4.56 o 
  -3   9   7      103.03       94.58      8.81 o 
  -2   9   7      283.07      298.76     15.33 o 
  -1   9   7      330.39      397.04     14.09 o 
   0   9   7      104.27      163.83      8.99 o 
   1   9   7        3.88        8.69      5.37 o 
   2   9   7        1.54       -2.78      5.06 o 
   3   9   7        1.81       -4.21      5.37 o 
  -4  10   7       66.33       99.36     15.06 o 
  -3  10   7      654.73      889.05     20.62 o 
  -2  10   7        2.70        7.99      4.61 o 
  -1  10   7      256.59      362.54     19.45 o 
   0  10   7       28.40       32.28      6.45 o 
   1  10   7       20.80       30.81      8.87 o 
  -2 -10   8      167.73       95.97      8.39 o 
  -1 -10   8      110.62       60.85      6.91 o 
   0 -10   8       30.10       25.11      8.58 o 
   1 -10   8        2.71       -0.41      5.36 o 
  -4  -9   8        5.64        1.47      3.48 o 
  -3  -9   8        5.84        0.06      3.39 o 
  -2  -9   8       52.04       41.03      6.07 o 
  -1  -9   8       79.07       63.46     16.04 o 
   0  -9   8        0.69       -2.65      3.17 o 
   1  -9   8      478.52      564.32     91.41 o 
   2  -9   8      265.76      360.61     22.59 o 
   3  -9   8       14.02       15.70      4.43 o 
  -5  -8   8       99.34       66.66      7.15 o 
  -4  -8   8      122.72       76.69      7.98 o 
  -3  -8   8       43.48       39.92      5.23 o 
  -2  -8   8      546.82      570.51     56.68 o 
  -1  -8   8       21.69       25.75      5.12 o 
   0  -8   8        7.04       -0.26      3.72 o 
   1  -8   8        0.46       -1.65      3.31 o 
   2  -8   8       19.87       20.88      5.55 o 
   3  -8   8        0.30        0.34      3.17 o 
   4  -8   8      134.17      141.28      9.75 o 
  -5  -7   8       10.13        7.51      3.38 o 
  -4  -7   8       49.82       30.23      4.58 o 
  -3  -7   8       23.43       16.18      4.21 o 
  -2  -7   8       12.20        8.31      3.72 o 
  -1  -7   8      153.96      166.74     11.50 o 
   0  -7   8      374.51      406.08     38.60 o 
   1  -7   8      457.75      427.60     19.72 o 
   2  -7   8        1.50        2.15      2.49 o 
   3  -7   8      167.69      168.52      7.00 o 
   4  -7   8        5.82        3.23      2.46 o 
  -6  -6   8      188.34      174.74     33.88 o 
  -5  -6   8       51.40       44.22      5.79 o 
  -4  -6   8       57.22       48.25      5.50 o 
  -3  -6   8       37.64       33.46      7.62 o 
  -2  -6   8      179.55      162.85     33.95 o 
  -1  -6   8       28.54       27.97      4.84 o 
   0  -6   8       12.11       16.05      4.26 o 
   1  -6   8        0.90        2.28      3.60 o 
   2  -6   8      118.10      107.58      7.99 o 
   3  -6   8        3.64        2.30      3.98 o 
   4  -6   8      462.69      537.37     13.32 o 
   5  -6   8      265.33      313.94     13.60 o 
  -7  -5   8       18.04       13.33      2.89 o 
  -6  -5   8      141.66      148.60     39.24 o 
  -5  -5   8       78.45      132.66     16.44 o 
  -4  -5   8       19.18       19.31      4.72 o 
  -3  -5   8       23.74       20.33      4.73 o 
  -2  -5   8      455.62      545.77     20.55 o 
  -1  -5   8      359.30      395.10     14.75 o 
   0  -5   8     1182.09     1500.26     32.73 o 
   1  -5   8       26.21       21.56      4.40 o 
   2  -5   8      114.46      103.36      7.63 o 
   3  -5   8      415.20      401.31     15.82 o 
   4  -5   8       44.45       39.89      5.77 o 
   5  -5   8       36.83       38.90      3.42 o 
  -7  -4   8        0.60        3.02      2.55 o 
  -6  -4   8       24.78       30.22      5.80 o 
  -5  -4   8      226.34      285.95     45.08 o 
  -4  -4   8       66.32       73.48     10.88 o 
  -3  -4   8      128.46      135.89     11.06 o 
  -2  -4   8       22.03       18.92      3.70 o 
  -1  -4   8       81.37       94.65      7.58 o 
   0  -4   8        3.98        6.47      6.96 o 
   1  -4   8      153.08      157.97      7.46 o 
   2  -4   8      336.62      354.35     11.77 o 
   3  -4   8      207.23      205.70     11.71 o 
   4  -4   8     1338.75     1138.89    221.61 o 
   5  -4   8       12.77       11.94      3.02 o 
   6  -4   8       14.92       16.58      3.79 o 
  -7  -3   8      212.26      160.84     16.10 o 
  -6  -3   8       12.83       10.73      4.89 o 
  -5  -3   8      219.50      245.75     14.28 o 
  -4  -3   8       79.22       81.71      9.33 o 
  -3  -3   8      823.45      988.69     30.76 o 
  -2  -3   8      196.23      261.16      9.73 o 
  -1  -3   8        9.55        4.07      4.15 o 
   0  -3   8       53.32       82.98      6.71 o 
   1  -3   8     2019.48     2488.69     64.72 o 
   2  -3   8        3.45        4.83      3.97 o 
   3  -3   8      344.77      233.44     16.77 o 
   4  -3   8        2.37        2.73      3.84 o 
   5  -3   8      156.52      181.28     13.46 o 
   6  -3   8        8.57        9.43      2.86 o 
  -7  -2   8      133.19      195.41     10.88 o 
  -6  -2   8      284.83      326.29     25.05 o 
  -5  -2   8        0.10       -0.32      3.09 o 
  -4  -2   8        1.68        0.52      3.48 o 
  -3  -2   8       29.54       28.32      3.76 o 
  -2  -2   8      145.37      192.83      8.50 o 
  -1  -2   8       76.15       97.16      6.92 o 
   0  -2   8        2.68        4.28      3.43 o 
   1  -2   8     1653.25     1905.70     75.50 o 
   2  -2   8       23.71       18.09      3.75 o 
   3  -2   8     3183.98     3100.84    187.39 o 
   4  -2   8      116.81      109.04     16.80 o 
   5  -2   8      111.17       98.79      8.69 o 
   6  -2   8      306.57      335.56     13.79 o 
  -8  -1   8        5.43        3.87      2.17 o 
  -7  -1   8        0.16        3.95      2.85 o 
  -6  -1   8       93.22      103.39      7.62 o 
  -5  -1   8        0.30        2.92      3.73 o 
  -4  -1   8      293.85      356.24     25.01 o 
  -3  -1   8     1279.70     1374.63    130.29 o 
  -2  -1   8       96.15       79.43      8.47 o 
  -1  -1   8      212.52      292.76     10.90 o 
   0  -1   8      430.64      513.17     21.59 o 
   1  -1   8      125.52      124.92      9.75 o 
   2  -1   8      109.56      109.06      8.61 o 
   3  -1   8      195.88      187.19     13.90 o 
   4  -1   8      113.93      104.84     13.31 o 
   5  -1   8       10.87       12.52      4.92 o 
   6  -1   8        4.08       17.18      8.36 o 
  -8   0   8        0.19        1.91      5.18 o 
  -7   0   8      161.01      155.34      8.58 o 
  -6   0   8      220.71      210.00     15.43 o 
  -5   0   8       39.44       46.16      6.53 o 
  -4   0   8        0.32        1.23      2.00 o 
  -3   0   8      122.77      109.84     11.67 o 
  -2   0   8       13.64        7.73      2.10 o 
  -1   0   8      333.90      366.03     21.32 o 
   0   0   8       35.60       34.81      5.09 o 
   1   0   8      986.40     1085.94     70.64 o 
   2   0   8       34.28       36.23      5.75 o 
   3   0   8      358.35      324.11     35.99 o 
   4   0   8       22.56       14.05      9.32 o 
   5   0   8       60.08       63.52      7.34 o 
   6   0   8       11.20       21.92     10.17 o 
  -8   1   8       18.34       21.19      4.83 o 
  -7   1   8       10.17        5.62      2.44 o 
  -6   1   8       42.21       32.53      3.46 o 
  -5   1   8       13.98       10.58      2.73 o 
  -4   1   8      876.81      745.66     20.07 o 
  -3   1   8       31.63       23.23      4.27 o 
  -2   1   8      787.41      753.37     60.54 o 
  -1   1   8        8.10       10.02      2.70 o 
   0   1   8      115.70      141.70     13.42 o 
   1   1   8        1.08        1.98      3.36 o 
   2   1   8        3.70        5.42      4.29 o 
   3   1   8       15.49        8.73     10.41 o 
   4   1   8      103.84       92.89     17.77 o 
   5   1   8        0.39       11.86      5.19 o 
   6   1   8        7.26        7.42      2.94 o 
  -8   2   8       14.66       12.02      3.99 o 
  -7   2   8       76.02       72.97      5.06 o 
  -6   2   8      366.12      343.98     12.86 o 
  -5   2   8        2.88       13.50      2.94 o 
  -4   2   8       57.98       48.72      6.11 o 
  -3   2   8      462.64      460.03     34.11 o 
  -2   2   8       22.50       19.70      5.65 o 
  -1   2   8      153.89      175.37      9.75 o 
   0   2   8     1624.58     1641.54    133.36 o 
   1   2   8       46.17       27.39      5.71 o 
   2   2   8      214.12      161.70     14.94 o 
   3   2   8        0.45       -3.62     12.13 o 
   4   2   8        1.17        3.75     13.24 o 
   5   2   8       10.60        6.98      5.96 o 
   6   2   8        7.22        5.99     10.00 o 
  -8   3   8        3.16        3.09      2.78 o 
  -7   3   8       26.74       20.59      2.81 o 
  -6   3   8      177.57      181.21      6.72 o 
  -5   3   8      228.70      198.28      6.48 o 
  -4   3   8     1105.70     1036.04     14.67 o 
  -3   3   8      617.33      515.64     14.93 o 
  -2   3   8        0.53        1.26      2.93 o 
  -1   3   8       41.92       37.76      3.79 o 
   0   3   8        5.29        4.94      2.65 o 
   1   3   8      226.31      185.96     19.24 o 
   2   3   8        0.59        8.12      6.89 o 
   3   3   8       66.11       39.39     32.74 o 
   4   3   8      399.97      208.67     25.97 o 
   5   3   8        2.63        4.77      4.70 o 
  -7   4   8       35.84       21.65      2.98 o 
  -6   4   8      104.45       77.91      4.60 o 
  -5   4   8        0.60        0.45      2.25 o 
  -4   4   8        5.34        6.62      4.21 o 
  -3   4   8      155.51      130.43      8.79 o 
  -2   4   8       41.28       33.27     10.77 o 
  -1   4   8     1160.22     1115.44     22.56 o 
   0   4   8      833.63      414.50    105.42 o 
   1   4   8        1.36        0.49      4.83 o 
   2   4   8        2.55       17.27     11.53 o 
   3   4   8       22.95       14.23     27.78 o 
   4   4   8       38.18       41.61      6.08 o 
   5   4   8        0.03       -4.79      4.82 o 
  -7   5   8       69.56       56.58      4.71 o 
  -6   5   8      122.63       97.56      5.52 o 
  -5   5   8      109.55      112.28      9.06 o 
  -4   5   8      605.14      596.34     24.43 o 
  -3   5   8      127.51      105.31      6.68 o 
  -2   5   8      224.05      212.15     11.61 o 
  -1   5   8      548.17      607.12     51.47 o 
   0   5   8      947.66      552.29     52.17 o 
   1   5   8      316.36      130.08     31.14 o 
   2   5   8      189.13       66.22     12.75 o 
   3   5   8       24.89       14.94     18.08 o 
   4   5   8      178.32      267.04     16.57 o 
   5   5   8       37.39       40.44     16.94 o 
  -7   6   8      165.26      134.47     17.00 o 
  -6   6   8        0.60        1.57      3.09 o 
  -5   6   8       89.65       89.15      8.12 o 
  -4   6   8      592.71      571.98     14.85 o 
  -3   6   8     1036.87     1079.57     25.53 o 
  -2   6   8     2746.67     2873.50     40.80 o 
  -1   6   8      954.95     1078.88    635.66 o 
   0   6   8      301.34      151.80     35.36 o 
   1   6   8      490.89      230.96     63.76 o 
   2   6   8       25.04       16.40      9.79 o 
   3   6   8       24.49       30.23      5.44 o 
   4   6   8       38.00       44.68      5.86 o 
  -6   7   8       57.18       50.86      8.31 o 
  -5   7   8       77.39       74.95      6.99 o 
  -4   7   8       21.73       20.01      7.07 o 
  -3   7   8      523.87      547.79     26.77 o 
  -2   7   8      172.00      161.86     13.19 o 
  -1   7   8       13.39       10.89      7.73 o 
   0   7   8      105.36      113.04      7.14 o 
   1   7   8        2.86        2.11      6.88 o 
   2   7   8       22.00       23.54      8.22 o 
   3   7   8      543.66      937.38     26.73 o 
   4   7   8        3.35       11.31      7.82 o 
  -6   8   8       33.28       20.68      4.52 o 
  -5   8   8       50.69       42.76      4.98 o 
  -4   8   8      245.45      255.34     10.47 o 
  -3   8   8      191.35      159.99     15.93 o 
  -2   8   8      553.01      685.46     67.94 o 
  -1   8   8       60.27       57.46      5.54 o 
   0   8   8       68.20      103.00      6.26 o 
   1   8   8        4.93       10.66      5.46 o 
   2   8   8        1.25       -1.93      5.45 o 
   3   8   8       61.53       95.49      9.37 o 
  -5   9   8      163.40      221.87     12.71 o 
  -4   9   8      448.45      488.01     31.03 o 
  -3   9   8       15.36       16.01      7.06 o 
  -2   9   8      113.03      129.66     13.81 o 
  -1   9   8      214.02      351.97     12.65 o 
   0   9   8      119.19      162.57      8.65 o 
   1   9   8       76.48      122.60      8.29 o 
   2   9   8       93.95      147.58      8.62 o 
  -3  10   8      438.46      562.03     17.32 o 
  -2  10   8       30.64       32.34      4.97 o 
  -1  10   8       19.03       18.02      5.74 o 
   0  10   8       30.52       38.82     10.60 o 
  -3  -9   9        0.13        0.64      3.15 o 
  -2  -9   9      127.80       74.81      8.21 o 
  -1  -9   9        9.08        8.32      3.06 o 
   0  -9   9      107.54       91.84     18.97 o 
   1  -9   9        1.13       -1.01      1.71 o 
   2  -9   9      198.37      217.14     12.66 o 
  -4  -8   9        2.85        1.09      2.45 o 
  -3  -8   9      127.18       89.92     10.39 o 
  -2  -8   9       14.03       13.96      4.73 o 
  -1  -8   9       29.74       20.45      5.15 o 
   0  -8   9       62.29       71.51      7.24 o 
   1  -8   9        1.58        0.30      2.73 o 
   2  -8   9        9.73        6.72      4.67 o 
   3  -8   9      259.08      290.06     14.57 o 
  -5  -7   9        9.98        8.14      4.48 o 
  -4  -7   9       26.14       21.61      3.16 o 
  -3  -7   9      144.77      112.24      9.25 o 
  -2  -7   9      156.65      169.88     14.90 o 
  -1  -7   9      181.08      192.48     31.98 o 
   0  -7   9        7.15        4.56      4.10 o 
   1  -7   9      249.22      206.88     15.11 o 
   2  -7   9       59.76       55.35      6.24 o 
   3  -7   9      193.14      192.98      7.82 o 
   4  -7   9      172.36      184.67      7.77 o 
  -6  -6   9      114.14      100.06      8.64 o 
  -5  -6   9       81.43       86.10     18.28 o 
  -4  -6   9      152.52      137.17      7.68 o 
  -3  -6   9      213.08      187.87      9.74 o 
  -2  -6   9       55.97       42.35      9.87 o 
  -1  -6   9       22.43       30.19      7.71 o 
   0  -6   9       29.07       33.82      4.64 o 
   1  -6   9        0.24       -1.84      3.27 o 
   2  -6   9        0.14        0.39      3.62 o 
   3  -6   9       71.07       85.15      5.16 o 
   4  -6   9       14.59       15.42      2.91 o 
  -6  -5   9       10.45       10.63      3.75 o 
  -5  -5   9       91.25       90.34     20.21 o 
  -4  -5   9      139.44      124.12      9.20 o 
  -3  -5   9        2.83        2.71      3.20 o 
  -2  -5   9      110.46      132.25     15.58 o 
  -1  -5   9       85.18      100.57     14.29 o 
   0  -5   9     1064.45     1390.21     38.80 o 
   1  -5   9      325.13      340.95     12.32 o 
   2  -5   9      349.80      365.18     15.36 o 
   3  -5   9      165.40      174.60      8.68 o 
   4  -5   9       98.39       95.06      7.50 o 
   5  -5   9       35.07       37.44      3.89 o 
  -7  -4   9      134.63      109.77     47.87 o 
  -6  -4   9       56.71       61.05     13.51 o 
  -5  -4   9       18.55       21.77      7.18 o 
  -4  -4   9       25.05       24.95      6.68 o 
  -3  -4   9     1040.79     1172.65     24.57 o 
  -2  -4   9       14.42       21.68      5.05 o 
  -1  -4   9      759.83      995.91    106.76 o 
   0  -4   9      680.55      865.60     40.13 o 
   1  -4   9      909.15      966.10     21.14 o 
   2  -4   9      476.39      512.84     18.40 o 
   3  -4   9       43.66       35.49      6.24 o 
   4  -4   9        3.64        2.60      3.15 o 
   5  -4   9      139.85      135.73      9.54 o 
  -7  -3   9        4.30        7.50      3.93 o 
  -6  -3   9       33.66       42.37     13.64 o 
  -5  -3   9        7.65       14.00      5.82 o 
  -4  -3   9      117.62      118.39     10.72 o 
  -3  -3   9      410.27      512.43     16.73 o 
  -2  -3   9      592.19      702.06     23.30 o 
  -1  -3   9     1890.80     2461.44    101.26 o 
   0  -3   9      270.73      351.65     25.39 o 
   1  -3   9      352.82      409.45     12.93 o 
   2  -3   9      272.13      272.34     18.26 o 
   3  -3   9       12.08       10.16      3.35 o 
   4  -3   9        0.42        0.60      4.39 o 
   5  -3   9        5.41        8.90      3.16 o 
  -7  -2   9      192.46      205.67     72.41 o 
  -6  -2   9        7.49       13.43      3.31 o 
  -5  -2   9      130.16      158.02     10.66 o 
  -4  -2   9      176.63      183.15     12.90 o 
  -3  -2   9        0.66        7.41      4.29 o 
  -2  -2   9      179.59      248.23     14.01 o 
  -1  -2   9      189.24      235.20     10.98 o 
   0  -2   9     1237.37     1718.06     45.39 o 
   1  -2   9       35.72       37.26      4.57 o 
   2  -2   9      244.41      260.95     13.58 o 
   3  -2   9        9.93        4.48      4.72 o 
   4  -2   9      147.19      134.32     11.00 o 
   5  -2   9        5.98        6.25      2.92 o 
  -7  -1   9        9.07        8.20      2.63 o 
  -6  -1   9       77.57       79.37      5.51 o 
  -5  -1   9      484.21      553.34     25.39 o 
  -4  -1   9        8.39        9.77      3.20 o 
  -3  -1   9      744.37      780.70     22.20 o 
  -2  -1   9        0.19       -2.96      2.96 o 
  -1  -1   9     1177.66     1433.45     24.58 o 
   0  -1   9      125.82      149.21      9.55 o 
   1  -1   9        4.06        3.05      4.56 o 
   2  -1   9       36.23       35.21      5.99 o 
   3  -1   9       77.04       76.45      8.04 o 
   4  -1   9       42.12       33.11     11.01 o 
   5  -1   9       10.49        3.99      8.33 o 
  -7   0   9       90.59       94.53      8.31 o 
  -6   0   9        3.52        3.10      3.08 o 
  -5   0   9      116.12      108.84      9.46 o 
  -4   0   9      225.91      184.00     19.61 o 
  -3   0   9      146.53      159.15     10.86 o 
  -2   0   9       57.80       53.35      5.89 o 
  -1   0   9      681.82      749.64     24.98 o 
   0   0   9      165.05      181.58     11.74 o 
   1   0   9       12.11        4.43      4.86 o 
   2   0   9        2.43        2.38      7.39 o 
   3   0   9      110.71       79.83     21.64 o 
   4   0   9      110.54      134.81     18.69 o 
   5   0   9        6.42        7.20      2.45 o 
  -7   1   9       30.32       36.24     12.58 o 
  -6   1   9      152.72      137.10      6.68 o 
  -5   1   9       94.36      107.06      6.38 o 
  -4   1   9      317.59      289.81     20.53 o 
  -3   1   9      290.14      265.42     25.28 o 
  -2   1   9      252.31      208.68     31.12 o 
  -1   1   9      193.66      197.78     25.71 o 
   0   1   9      224.07      224.20     27.04 o 
   1   1   9       19.18       15.06      5.43 o 
   2   1   9       16.36       15.73      5.78 o 
   3   1   9      420.29      393.62     28.85 o 
   4   1   9      119.89      119.17     19.06 o 
   5   1   9       32.89       35.41      8.01 o 
  -7   2   9      169.93      179.26     13.34 o 
  -6   2   9      141.92      118.56      6.15 o 
  -5   2   9      202.91      232.05     13.97 o 
  -4   2   9        6.11        8.07      2.78 o 
  -3   2   9       16.62       14.25      2.94 o 
  -2   2   9      527.04      449.78     69.28 o 
  -1   2   9     1144.63     1275.24    206.49 o 
   0   2   9      451.45      357.85     25.20 o 
   1   2   9        6.27       -7.62      7.62 o 
   2   2   9      949.42      847.26    372.81 o 
   3   2   9        8.05        3.21     13.34 o 
   4   2   9        6.15        7.62     12.75 o 
   5   2   9        4.74        5.19      4.23 o 
  -7   3   9       25.69       20.98      3.27 o 
  -6   3   9       49.38       41.47      4.04 o 
  -5   3   9      340.64      309.45     16.84 o 
  -4   3   9     1312.41     1206.87     25.31 o 
  -3   3   9        7.59       11.70      4.11 o 
  -2   3   9      985.04      812.11     73.57 o 
  -1   3   9       73.61       59.90      7.54 o 
   0   3   9       13.16       12.35      3.64 o 
   1   3   9      112.38       76.26     27.79 o 
   2   3   9       79.60       74.81     30.21 o 
   3   3   9      482.87      197.73     23.31 o 
   4   3   9        3.98       10.10      5.83 o 
   5   3   9        2.16        2.18      4.49 o 
  -7   4   9       55.77       44.97      4.38 o 
  -6   4   9      580.02      492.64     18.59 o 
  -5   4   9       27.44       21.28      3.63 o 
  -4   4   9     1071.99     1018.49     33.86 o 
  -3   4   9     3201.88     3063.40    100.77 o 
  -2   4   9     1414.64     1235.26    172.42 o 
  -1   4   9      486.52      259.22     24.10 o 
   0   4   9      279.52      137.50     15.06 o 
   1   4   9        5.63        4.36     10.82 o 
   2   4   9      201.40      132.23     40.24 o 
   3   4   9        0.05       -6.28     11.98 o 
   4   4   9       37.92       43.89      5.58 o 
   5   4   9      155.99      231.35     15.12 o 
  -7   5   9       16.70       16.03      2.48 o 
  -6   5   9      256.45      249.03      9.98 o 
  -5   5   9      685.25      654.59     18.14 o 
  -4   5   9       14.40       17.09      4.96 o 
  -3   5   9      213.59      207.80     11.09 o 
  -2   5   9       33.72       28.20      5.54 o 
  -1   5   9      188.48      157.22     70.80 o 
   0   5   9       10.33        6.27      5.65 o 
   1   5   9        3.39       -3.66     17.36 o 
   2   5   9      788.41      305.57     24.82 o 
   3   5   9       79.13      121.16      8.10 o 
   4   5   9        0.24        0.15      3.39 o 
  -6   6   9        1.26        3.46      2.71 o 
  -5   6   9        5.77        7.28      3.75 o 
  -4   6   9      346.92      308.69     14.68 o 
  -3   6   9      198.74      180.34      8.70 o 
  -2   6   9      304.37      362.30     24.85 o 
  -1   6   9      679.25      279.18     50.56 o 
   0   6   9      164.85       68.65     15.23 o 
   1   6   9      281.50      125.55     29.33 o 
   2   6   9        2.00        4.44      6.20 o 
   3   6   9        2.05        1.73      4.07 o 
   4   6   9      105.07      184.19     15.59 o 
  -6   7   9       30.26       24.38      3.39 o 
  -5   7   9      141.66      156.16      8.69 o 
  -4   7   9        4.08        0.64      5.26 o 
  -3   7   9      396.98      463.26     22.97 o 
  -2   7   9       53.58       41.17     27.37 o 
  -1   7   9       19.72       10.73      4.71 o 
   0   7   9       66.79       77.83      7.26 o 
   1   7   9      161.54      221.42     11.18 o 
   2   7   9       79.38      154.22      9.59 o 
   3   7   9      124.55      268.20     20.53 o 
  -5   8   9       88.05      110.28      9.94 o 
  -4   8   9       22.50       27.47      4.96 o 
  -3   8   9        0.79       -0.79      6.16 o 
  -2   8   9      212.45      299.65     16.50 o 
  -1   8   9      134.14      170.01      8.19 o 
   0   8   9        4.30        4.42      4.05 o 
   1   8   9      125.70      187.17      9.65 o 
   2   8   9        0.42       -4.91      4.91 o 
  -4   9   9        5.95        5.95     18.49 o 
  -3   9   9      133.83      182.82     10.28 o 
  -2   9   9       30.71       44.78      4.31 o 
  -1   9   9       85.17      136.23      9.09 o 
   0   9   9      200.87      317.96     48.68 o 
   1   9   9       29.69       52.93     11.23 o 
  -1  -9  10       25.16       15.58      3.52 o 
  -3  -8  10       16.16       12.64      3.69 o 
  -2  -8  10       99.41       92.19     23.44 o 
  -1  -8  10       13.04       13.76      4.98 o 
   0  -8  10       27.73       25.97      6.46 o 
   1  -8  10       22.68       21.11      5.90 o 
   2  -8  10       15.38       20.42      5.22 o 
  -4  -7  10       76.64       59.99     23.57 o 
  -3  -7  10       20.72       17.93      7.88 o 
  -2  -7  10       74.96       62.69      8.14 o 
  -1  -7  10      190.59      176.80     26.16 o 
   0  -7  10      365.22      364.33     43.21 o 
   1  -7  10       39.61       39.94      5.07 o 
   2  -7  10        0.50        1.80      2.66 o 
   3  -7  10       58.93       57.44      4.70 o 
  -5  -6  10       13.73       27.79      5.81 o 
  -4  -6  10      585.69      529.44    128.77 o 
  -3  -6  10      424.16      468.98     73.95 o 
  -2  -6  10       83.07       89.44     12.32 o 
  -1  -6  10       72.95       88.11      8.86 o 
   0  -6  10       92.71       96.32      6.92 o 
   1  -6  10        4.55        4.08      2.83 o 
   2  -6  10       41.05       41.64      5.48 o 
   3  -6  10       60.69       68.47      4.65 o 
   4  -6  10      228.86      241.79     12.28 o 
  -6  -5  10       82.73       64.03     35.25 o 
  -5  -5  10      323.27      456.12     25.00 o 
  -4  -5  10        2.15        4.35      5.87 o 
  -3  -5  10      948.64     1036.85    189.15 o 
  -2  -5  10     1291.39     1610.90    170.64 o 
  -1  -5  10      945.90     1110.04     28.02 o 
   0  -5  10        3.75        1.61      3.80 o 
   1  -5  10      142.19      148.60     10.47 o 
   2  -5  10       57.92       53.48      6.40 o 
   3  -5  10       37.76       36.28      4.87 o 
   4  -5  10       35.82       35.50      4.16 o 
  -6  -4  10       13.52       11.19      3.29 o 
  -5  -4  10      397.21      603.58     30.27 o 
  -4  -4  10      399.79      601.49     32.43 o 
  -3  -4  10        4.57       11.72      3.79 o 
  -2  -4  10        0.10       14.13      5.52 o 
  -1  -4  10       81.52      103.86     15.10 o 
   0  -4  10       78.77       97.08      6.59 o 
   1  -4  10        7.81        9.46      4.72 o 
   2  -4  10       46.70       50.54      6.35 o 
   3  -4  10      372.77      365.92     13.84 o 
   4  -4  10       25.58       24.63      5.79 o 
  -6  -3  10       28.56       21.60      5.92 o 
  -5  -3  10       69.75       79.47     27.46 o 
  -4  -3  10      148.03      195.08     29.33 o 
  -3  -3  10        0.82        0.09      3.58 o 
  -2  -3  10     1673.69     2040.37     51.00 o 
  -1  -3  10      142.92      159.28     12.03 o 
   0  -3  10       39.08       52.14      5.97 o 
   1  -3  10       51.03       69.10      8.16 o 
   2  -3  10        1.73        0.21      4.08 o 
   3  -3  10        9.40        7.12      5.61 o 
   4  -3  10        1.50        1.69      3.85 o 
   5  -3  10       22.13       27.48      4.73 o 
  -7  -2  10        4.00        6.99      6.97 o 
  -6  -2  10       90.79       91.89     23.70 o 
  -5  -2  10      198.06      212.42     19.41 o 
  -4  -2  10       95.17       95.61     10.64 o 
  -3  -2  10       24.62       32.13      7.71 o 
  -2  -2  10        8.06        5.74      3.99 o 
  -1  -2  10       18.93       19.71      4.79 o 
   0  -2  10       45.68       47.26      5.57 o 
   1  -2  10       23.68       21.34      4.33 o 
   2  -2  10      229.67      252.71     13.34 o 
   3  -2  10      290.36      284.63     18.14 o 
   4  -2  10       78.71       74.65      8.75 o 
   5  -2  10       16.08       28.96      4.91 o 
  -7  -1  10       89.02       70.43     17.88 o 
  -6  -1  10       47.56       33.40      4.10 o 
  -5  -1  10       13.35       60.82      6.65 o 
  -4  -1  10      135.78      146.17      9.04 o 
  -3  -1  10      199.98      217.24     15.91 o 
  -2  -1  10      410.71      503.48     19.92 o 
  -1  -1  10      815.46      969.59     28.60 o 
   0  -1  10      184.16      209.11     20.94 o 
   1  -1  10        1.67        4.47      6.04 o 
   2  -1  10      110.03      135.78     23.29 o 
   3  -1  10       30.66       31.91      5.85 o 
   4  -1  10       20.42       17.82      5.79 o 
  -7   0  10        0.02       -1.83      1.83 o 
  -6   0  10       54.28       47.68      4.16 o 
  -5   0  10       85.97      138.15      7.47 o 
  -4   0  10      210.28      214.11      9.83 o 
  -3   0  10      202.69      174.40     14.67 o 
  -2   0  10      342.54      368.79     17.81 o 
  -1   0  10        7.11        8.47      4.85 o 
   0   0  10      220.82      240.45     24.30 o 
   1   0  10      883.90      904.82    198.03 o 
   2   0  10      166.43      181.42     29.19 o 
   3   0  10      151.85      117.59     36.63 o 
   4   0  10        3.43        7.68     10.19 o 
   5   0  10        0.05        2.53      7.46 o 
  -7   1  10       35.49       35.95      4.59 o 
  -6   1  10        8.81        6.02      2.41 o 
  -5   1  10      659.45      701.56     21.38 o 
  -4   1  10       43.25       40.83      3.82 o 
  -3   1  10     1539.06     1408.69     66.83 o 
  -2   1  10      987.76      938.98    159.89 o 
  -1   1  10        6.70        4.09      4.32 o 
   0   1  10       22.74       17.92      5.26 o 
   1   1  10        2.49        3.88      8.28 o 
   2   1  10      134.77      157.80     16.68 o 
   3   1  10       20.48       22.63     10.85 o 
   4   1  10        2.06        7.16     11.03 o 
   5   1  10      167.47      172.10     18.85 o 
  -7   2  10      257.17      264.56     11.20 o 
  -6   2  10      197.57      213.27     13.49 o 
  -5   2  10       48.70       52.69      5.87 o 
  -4   2  10      254.76      262.89     10.92 o 
  -3   2  10        6.24        7.28      3.49 o 
  -2   2  10      583.37      766.65     88.25 o 
  -1   2  10      771.39      831.78    140.09 o 
   0   2  10       10.56       19.54      5.73 o 
   1   2  10      664.37      601.84    320.19 o 
   2   2  10      217.39      174.88     54.52 o 
   3   2  10       10.80        9.18     10.49 o 
   4   2  10       25.56       32.74     13.42 o 
  -7   3  10       60.73       59.95      5.26 o 
  -6   3  10      667.87      639.59     16.87 o 
  -5   3  10      195.54      179.37      9.98 o 
  -4   3  10      199.62      179.93     11.85 o 
  -3   3  10        2.85        0.88      3.35 o 
  -2   3  10        4.60        2.58      4.13 o 
  -1   3  10      108.49       57.48      9.23 o 
   0   3  10        3.21        6.02      7.90 o 
   1   3  10      121.70       90.36     56.16 o 
   2   3  10      172.35      167.00     99.62 o 
   3   3  10       10.15        4.05     10.49 o 
   4   3  10       48.95       55.20     19.04 o 
  -7   4  10       87.13       82.63      8.99 o 
  -6   4  10      118.16       94.70      9.83 o 
  -5   4  10       32.15       33.58      4.70 o 
  -4   4  10       31.78       28.31      4.57 o 
  -3   4  10      704.84      654.30     21.64 o 
  -2   4  10     1292.84      775.08    233.36 o 
  -1   4  10      208.54      189.92     47.71 o 
   0   4  10      748.50      318.20     49.63 o 
   1   4  10      143.81       84.03     40.48 o 
   2   4  10        1.87        2.44     26.31 o 
   3   4  10       89.78       29.04     13.63 o 
   4   4  10       13.68       10.01     11.10 o 
  -6   5  10       21.89       17.39      4.11 o 
  -5   5  10       71.65       65.63      7.29 o 
  -4   5  10        0.12       -3.26      3.26 o 
  -3   5  10        8.67        4.17      5.08 o 
  -2   5  10       70.51       83.82     54.50 o 
  -1   5  10       36.48       18.30     12.71 o 
   0   5  10       31.81       31.38      8.77 o 
   1   5  10       23.12        3.77     10.92 o 
   2   5  10      104.50       46.74     20.17 o 
   3   5  10       18.55       26.13      4.26 o 
  -6   6  10       18.72       18.45      4.37 o 
  -5   6  10        5.61        4.93      2.98 o 
  -4   6  10        0.04        0.45      2.83 o 
  -3   6  10       12.10       19.32      5.52 o 
  -2   6  10       98.90      123.93     23.83 o 
  -1   6  10       35.76        8.69      7.28 o 
   0   6  10      139.73       52.22     14.71 o 
   1   6  10       83.84       18.36     22.14 o 
   2   6  10        7.65       12.57      4.19 o 
   3   6  10       24.31       31.22      7.83 o 
  -5   7  10       54.12       50.85      5.12 o 
  -4   7  10       96.53      106.91      8.04 o 
  -3   7  10        9.53        9.06     19.14 o 
  -2   7  10        7.28        2.97      3.32 o 
  -1   7  10       14.65       11.97      4.99 o 
   0   7  10       21.39       19.76      6.35 o 
   1   7  10      215.88      409.33     13.10 o 
   2   7  10      100.94      181.34      8.95 o 
  -4   8  10       14.25       28.90     18.50 o 
  -3   8  10      170.28      227.76     23.55 o 
  -2   8  10       49.87       58.07      4.58 o 
  -1   8  10        3.47       -1.00     12.40 o 
   0   8  10       31.14       45.84      6.69 o 
   1   8  10        4.44       -2.48      5.26 o 
  -2   9  10        0.37       18.49      7.54 o 
  -2  -8  11      242.85      138.91      7.92 o 
  -1  -8  11      213.50      152.03     53.84 o 
   0  -8  11       55.47       49.89      6.71 o 
  -3  -7  11      134.68       98.21     32.24 o 
  -2  -7  11      184.25      160.20     28.87 o 
  -1  -7  11        2.95        3.10      2.84 o 
   0  -7  11      115.83      125.04     11.89 o 
   1  -7  11       17.85       19.85      5.37 o 
   2  -7  11      297.16      299.33     14.41 o 
  -4  -6  11        7.02        9.06      3.17 o 
  -3  -6  11       14.11        9.63      6.13 o 
  -2  -6  11      303.48      313.61     47.12 o 
  -1  -6  11      156.37      129.64     29.21 o 
   0  -6  11        0.08       -0.96      2.61 o 
   1  -6  11        0.73        2.89      2.95 o 
   2  -6  11      181.20      184.91      7.00 o 
  -5  -5  11       68.62      105.62     11.73 o 
  -4  -5  11        7.42       13.89      6.25 o 
  -3  -5  11      539.71      550.30    126.37 o 
  -2  -5  11        8.83        9.02      3.04 o 
  -1  -5  11       76.19       74.51      5.42 o 
   0  -5  11        0.37        1.45      4.35 o 
   1  -5  11       95.00      103.49      8.00 o 
   2  -5  11      136.04      145.64      6.90 o 
   3  -5  11        5.32        8.92      3.99 o 
  -6  -4  11       71.80      107.45     10.34 o 
  -5  -4  11       64.40       90.26     11.86 o 
  -4  -4  11        2.03       -1.83      5.94 o 
  -3  -4  11       56.78       63.13     22.63 o 
  -2  -4  11       89.21      112.71     33.20 o 
  -1  -4  11      110.36      118.08      9.31 o 
   0  -4  11       41.45       58.57      6.04 o 
   1  -4  11       82.83       74.66      7.62 o 
   2  -4  11       25.43       24.62      4.48 o 
   3  -4  11      102.40      109.40      9.97 o 
   4  -4  11        7.37       10.47      3.74 o 
  -6  -3  11        3.98        3.30      2.32 o 
  -5  -3  11       45.57       42.66     19.94 o 
  -4  -3  11      135.63      175.34     25.51 o 
  -3  -3  11      285.20      384.52     43.33 o 
  -2  -3  11       14.27       13.88      4.12 o 
  -1  -3  11       20.66       25.75      6.20 o 
   0  -3  11      105.24      149.64     20.00 o 
   1  -3  11      410.07      465.81     17.44 o 
   2  -3  11       67.64       70.39     10.36 o 
   3  -3  11        0.93       -0.60      3.75 o 
   4  -3  11       20.03       24.98      5.08 o 
  -6  -2  11        0.82        0.66      6.34 o 
  -5  -2  11      301.17      298.76     33.49 o 
  -4  -2  11       48.83       62.04     12.35 o 
  -3  -2  11      941.90     1268.24    191.81 o 
  -2  -2  11      142.74      193.83     24.50 o 
  -1  -2  11      156.18      234.34     21.32 o 
   0  -2  11        7.12        8.61      5.06 o 
   1  -2  11       87.15      105.21     14.29 o 
   2  -2  11      325.38      384.46     21.65 o 
   3  -2  11       51.73       52.21      7.88 o 
   4  -2  11        7.26       14.14      4.06 o 
  -6  -1  11        8.03        7.97      2.87 o 
  -5  -1  11        0.14        5.54      4.88 o 
  -4  -1  11        4.42        2.67      2.86 o 
  -3  -1  11       58.60       67.95      9.80 o 
  -2  -1  11        9.87       16.11      5.31 o 
  -1  -1  11      181.42      235.65     34.07 o 
   0  -1  11        2.93        1.84      6.07 o 
   1  -1  11      248.72      279.58     19.64 o 
   2  -1  11        3.53       -1.75      4.70 o 
   3  -1  11        0.01        0.33      3.69 o 
  -6   0  11       53.39       45.85      6.70 o 
  -5   0  11       11.34        9.63      3.03 o 
  -4   0  11      107.19       73.22      9.13 o 
  -3   0  11      250.22      301.31     17.37 o 
  -2   0  11      886.81     1062.57     32.98 o 
  -1   0  11        1.63        6.54      4.99 o 
   0   0  11      343.75      390.11    100.36 o 
   1   0  11      221.72      304.86     23.35 o 
   2   0  11      171.08      204.88     32.87 o 
   3   0  11        1.48        3.29      5.18 o 
   4   0  11       33.89       30.19      4.26 o 
  -6   1  11        3.66        1.68      3.85 o 
  -5   1  11       41.94       41.27      5.54 o 
  -4   1  11       80.99       87.91      9.44 o 
  -3   1  11       28.07       20.78      5.42 o 
  -2   1  11     1036.13     1268.18     66.77 o 
  -1   1  11        2.84        4.18      5.08 o 
   0   1  11      269.92      317.64     18.52 o 
   1   1  11        1.03        1.04      9.08 o 
   2   1  11       10.44        4.94      4.30 o 
   3   1  11        4.31        0.10      8.54 o 
   4   1  11       75.66      102.52      7.60 o 
  -6   2  11       52.81       58.91      9.72 o 
  -5   2  11      168.92      185.82     19.11 o 
  -4   2  11      130.17      103.44     55.48 o 
  -3   2  11      284.18      335.07     30.50 o 
  -2   2  11      139.33      141.47     13.19 o 
  -1   2  11      250.80      222.21     16.93 o 
   0   2  11      135.21      161.47     17.83 o 
   1   2  11        5.38        7.89      8.89 o 
   2   2  11      146.26       85.23     15.96 o 
   3   2  11       21.66        7.42     10.00 o 
   4   2  11       58.12       69.73     20.33 o 
  -6   3  11       97.80       88.17      6.52 o 
  -5   3  11       49.45       51.21      6.23 o 
  -4   3  11      154.22      159.72     12.59 o 
  -3   3  11      110.11      139.44     12.97 o 
  -2   3  11        8.92        7.42      6.30 o 
  -1   3  11        5.46        4.48      4.18 o 
   0   3  11        4.48        3.39      8.76 o 
   1   3  11       27.25       31.74     13.55 o 
   2   3  11       27.21       18.82     28.25 o 
   3   3  11        6.07       11.15     10.17 o 
  -6   4  11      168.77      167.51      8.64 o 
  -5   4  11       24.68       22.87      4.37 o 
  -4   4  11        1.35        2.72      3.68 o 
  -3   4  11       15.70        5.49      6.62 o 
  -2   4  11      128.19       82.47     25.45 o 
  -1   4  11       45.10       11.87     12.84 o 
   0   4  11       82.02       73.28     30.61 o 
   1   4  11      193.64      168.98     99.96 o 
   2   4  11       74.15       30.06     35.31 o 
   3   4  11        3.23        6.05      3.33 o 
  -6   5  11       10.00       13.46      7.67 o 
  -5   5  11       71.06       59.08     11.88 o 
  -4   5  11       17.88       14.23      3.98 o 
  -3   5  11      162.29       71.39     20.71 o 
  -2   5  11       20.20        9.85      8.72 o 
  -1   5  11       23.85       18.61      7.85 o 
   0   5  11       22.45        4.60      9.35 o 
   1   5  11      258.36      110.88     25.81 o 
   2   5  11        6.13        4.74      9.45 o 
  -5   6  11       29.08       25.44      6.85 o 
  -4   6  11       22.33       17.43     13.73 o 
  -3   6  11      378.61      362.89    152.78 o 
  -2   6  11       81.30       77.80     20.83 o 
  -1   6  11       47.97       18.26     14.74 o 
   0   6  11       52.51       20.63     10.75 o 
   1   6  11      213.80      392.18     75.23 o 
   2   6  11        2.32        1.72      3.57 o 
  -4   7  11       12.16       20.84     14.06 o 
  -3   7  11       94.62      102.15      7.14 o 
  -2   7  11        4.67        3.97      6.13 o 
  -1   7  11        0.08       -0.13      3.84 o 
   0   7  11      174.35      255.68     12.18 o 
   1   7  11       82.75      132.62      9.36 o 
  -1   8  11        7.74      -18.74     18.74 o 
  -2  -7  12       11.46        9.98      3.95 o 
  -1  -7  12       55.20       45.96      6.57 o 
   0  -7  12       31.70       27.26      5.16 o 
  -3  -6  12      108.97      117.90     11.05 o 
  -2  -6  12        1.71        4.05      4.37 o 
  -1  -6  12        0.19        1.53      5.01 o 
   0  -6  12        0.18        1.89      2.56 o 
   1  -6  12        0.43       -0.38      2.11 o 
  -4  -5  12       66.52       71.31      6.34 o 
  -3  -5  12      205.93      252.28     25.83 o 
  -2  -5  12        0.76        5.31      3.62 o 
  -1  -5  12      250.39      293.29     12.90 o 
   0  -5  12       86.35       90.99      7.23 o 
   1  -5  12      168.76      178.21      8.59 o 
   2  -5  12        5.88       10.95      4.02 o 
  -5  -4  12        0.28        1.85      4.45 o 
  -4  -4  12        1.28       -3.17      5.76 o 
  -3  -4  12        9.89       16.79      7.25 o 
  -2  -4  12        5.43        7.56      5.07 o 
  -1  -4  12       12.66       14.11      3.99 o 
   0  -4  12       15.48       17.39      4.69 o 
   1  -4  12        2.43        3.73      2.85 o 
   2  -4  12       28.88       33.09      6.10 o 
   3  -4  12        0.45        7.43      3.47 o 
  -5  -3  12        9.80       43.84      8.51 o 
  -4  -3  12        4.61        7.40      4.25 o 
  -3  -3  12       11.45       28.08      7.86 o 
  -2  -3  12      874.82     1430.39     51.07 o 
  -1  -3  12       11.16       18.92      5.22 o 
   0  -3  12      427.23      529.51     34.35 o 
   1  -3  12       54.01       70.05      9.97 o 
   2  -3  12       58.05       69.92      8.61 o 
   3  -3  12       22.28       20.32      4.43 o 
  -6  -2  12      105.90      126.44     11.38 o 
  -5  -2  12       37.00       46.64      6.09 o 
  -4  -2  12        0.89        1.98      4.28 o 
  -3  -2  12       12.05       14.01      5.91 o 
  -2  -2  12      163.77      248.82     41.01 o 
  -1  -2  12        3.23        8.59      4.41 o 
   0  -2  12       25.33       26.22      9.42 o 
   1  -2  12       75.36       95.28     11.90 o 
   2  -2  12      183.30      209.21     14.60 o 
   3  -2  12       10.75       11.99      3.76 o 
  -6  -1  12        2.69       12.20      5.19 o 
  -5  -1  12       21.89       17.14      4.82 o 
  -4  -1  12      112.35      131.38     11.32 o 
  -3  -1  12      636.23      712.54     27.43 o 
  -2  -1  12       41.63       53.29     19.91 o 
  -1  -1  12      194.50      178.52     22.20 o 
   0  -1  12       22.39       29.26      9.09 o 
   1  -1  12        0.51        5.55      6.37 o 
   2  -1  12        0.01        0.08      3.61 o 
   3  -1  12        8.20        4.09      3.39 o 
  -6   0  12      354.59      347.07     21.29 o 
  -5   0  12       14.99       15.05      4.69 o 
  -4   0  12       96.30       97.09     15.29 o 
  -3   0  12       41.53       32.20      5.92 o 
  -2   0  12        0.11        3.26      4.39 o 
  -1   0  12        1.35        5.00      5.65 o 
   0   0  12       32.45       59.80     22.84 o 
   1   0  12      429.00      580.67     47.15 o 
   2   0  12       73.90       51.63      9.30 o 
   3   0  12       74.97       70.96     11.52 o 
  -6   1  12        1.05        0.51      3.53 o 
  -5   1  12       56.64       50.91     18.06 o 
  -4   1  12      186.53      196.35     13.23 o 
  -3   1  12       48.99       84.80     10.07 o 
  -2   1  12       15.78       28.50      6.21 o 
  -1   1  12      158.68      146.43     13.90 o 
   0   1  12       56.23      101.45     15.51 o 
   1   1  12       25.86       24.07      7.71 o 
   2   1  12        0.55       -7.89      9.48 o 
   3   1  12       72.84       98.37     14.12 o 
  -6   2  12        7.06       12.51      4.78 o 
  -5   2  12       18.51       18.35      4.92 o 
  -4   2  12        0.12        0.40      3.63 o 
  -3   2  12       23.44       19.70      5.76 o 
  -2   2  12        0.03        3.30      4.65 o 
  -1   2  12       32.71       33.14     12.46 o 
   0   2  12      196.60      161.96     19.48 o 
   1   2  12      621.08      436.09     29.30 o 
   2   2  12       26.61        3.56      8.64 o 
   3   2  12       71.40       62.82     11.63 o 
  -6   3  12       56.79       62.86      8.54 o 
  -5   3  12       25.63       28.30      5.39 o 
  -4   3  12      272.78      344.71     37.43 o 
  -3   3  12      354.60      397.19     56.47 o 
  -2   3  12       48.27       23.35      9.57 o 
  -1   3  12       38.00       14.72      9.92 o 
   0   3  12        2.42        7.53      8.51 o 
   1   3  12        0.70       18.17      9.44 o 
   2   3  12        0.28       -1.67      8.90 o 
   3   3  12      271.67      333.38    144.26 o 
  -5   4  12       20.96       30.85      5.17 o 
  -4   4  12        1.08       -4.00      5.35 o 
  -3   4  12       17.12       29.09      8.56 o 
  -2   4  12        2.36        5.33      4.60 o 
  -1   4  12       77.78       44.78     34.70 o 
   0   4  12      618.15      550.70    365.58 o 
   1   4  12       26.47       17.36     27.78 o 
   2   4  12        8.42       -5.31      8.97 o 
  -5   5  12      181.18      180.55     15.81 o 
  -4   5  12      130.44       83.98     26.38 o 
  -3   5  12      115.33       84.82     14.86 o 
  -2   5  12        0.39       -6.34     10.14 o 
  -1   5  12        3.81       -4.84     11.68 o 
   0   5  12       37.71       22.75     10.67 o 
   1   5  12       19.10       16.89     36.27 o 
  -4   6  12       74.56       54.25      9.94 o 
  -3   6  12       14.92        3.93     10.08 o 
  -2   6  12        0.82        7.33      7.14 o 
  -1   6  12      421.89      150.43     60.07 o 
   0   6  12      186.70       63.90     36.65 o 
  -2   7  12        2.96      -19.22     19.22 o 
  -1   7  12        0.80       -9.72     15.62 o 
  -3  -5  13      145.26      146.87     11.25 o 
  -2  -5  13       10.08       13.91      5.17 o 
  -1  -5  13       24.52       19.93      3.44 o 
   0  -5  13        1.46        3.51      2.16 o 
  -4  -4  13      193.11      211.74     13.24 o 
  -3  -4  13      201.46      232.46     21.97 o 
  -2  -4  13       33.24       35.69      5.07 o 
  -1  -4  13       97.61      101.59      6.56 o 
   0  -4  13        0.43        1.20      2.67 o 
   1  -4  13      297.67      296.50     13.82 o 
  -4  -3  13        4.02        2.84      4.87 o 
  -3  -3  13       51.72       62.95      6.94 o 
  -2  -3  13       19.17       32.57      5.52 o 
  -1  -3  13       13.54       12.97      5.02 o 
   0  -3  13      380.59      501.53     22.55 o 
   1  -3  13      124.40      138.07     10.82 o 
   2  -3  13        0.75        1.30      2.82 o 
  -5  -2  13      120.62      168.72     13.69 o 
  -4  -2  13       37.16       51.31     12.05 o 
  -3  -2  13       34.04       70.52     11.75 o 
  -2  -2  13        0.15        3.35      3.58 o 
  -1  -2  13       57.45       81.55     12.42 o 
   0  -2  13      175.99      211.86     15.99 o 
   1  -2  13       46.50       46.92      7.60 o 
   2  -2  13       61.62       52.01      6.35 o 
  -5  -1  13      164.72      164.04     22.39 o 
  -4  -1  13       21.99       25.52      5.45 o 
  -3  -1  13       78.99      109.34     10.35 o 
  -2  -1  13       86.47       83.79      8.32 o 
  -1  -1  13      326.32      412.21     28.76 o 
   0  -1  13      200.84      271.72     12.95 o 
   1  -1  13       68.74       84.22      9.56 o 
   2  -1  13        5.85        5.47      3.23 o 
  -5   0  13       11.76       14.73      4.41 o 
  -4   0  13       60.07       74.45     15.97 o 
  -3   0  13      242.77      204.56     57.28 o 
  -2   0  13        1.48        5.50      4.94 o 
  -1   0  13        5.84        1.29      4.82 o 
   0   0  13      290.26      404.23     23.74 o 
   1   0  13        7.77       12.46      4.23 o 
   2   0  13       43.20       57.08      9.64 o 
  -5   1  13       62.27       59.69      9.41 o 
  -4   1  13        8.12        5.67      4.17 o 
  -3   1  13      182.05      242.14     14.73 o 
  -2   1  13       17.61       23.80      6.88 o 
  -1   1  13      279.37      417.79     25.54 o 
   0   1  13       49.72       59.15      7.19 o 
   1   1  13        0.07       -3.34      3.34 o 
   2   1  13       10.02       16.95      7.29 o 
  -5   2  13      164.67      182.28     14.67 o 
  -4   2  13       22.55       19.04      4.90 o 
  -3   2  13        0.83        0.22      3.35 o 
  -2   2  13        0.44        0.11      3.49 o 
  -1   2  13      360.67      317.78     23.72 o 
   0   2  13      134.38       93.93     27.22 o 
   1   2  13        0.61       -7.80      8.35 o 
   2   2  13       87.92       74.58     11.74 o 
  -4   3  13      313.90      378.05     35.66 o 
  -3   3  13       17.62       34.56     12.33 o 
  -2   3  13       57.29       29.76      6.40 o 
  -1   3  13      116.05       53.74     11.81 o 
   0   3  13       14.11       10.95      9.86 o 
   1   3  13        0.03       -5.04      9.03 o 
  -4   4  13        1.25        4.69      3.44 o 
  -3   4  13       37.06       50.22     17.52 o 
  -2   4  13      261.35      170.77     89.21 o 
  -1   4  13      162.40      157.50    113.50 o 
   0   4  13      111.21       85.09     38.29 o 
   1   4  13        9.88       -3.42      7.46 o 
  -3   5  13        2.59       -2.57     11.33 o 
  -2   5  13       76.61       73.26     63.20 o 
  -1   5  13        1.48        6.91      4.02 o 
   0   5  13        0.02        9.58      6.01 o 
  -2  -3  14      122.19      115.47     12.95 o 
  -1  -3  14       97.39       94.82      8.64 o 
   0  -3  14      174.31      210.41     11.67 o 
  -3  -2  14        9.19       18.38      5.74 o 
  -2  -2  14       11.76        6.10      4.12 o 
  -1  -2  14        7.98        8.94      4.50 o 
   0  -2  14       68.51       92.24      8.76 o 
  -3  -1  14        2.59        5.24      4.99 o 
  -2  -1  14      104.45      132.89     13.46 o 
  -1  -1  14      332.43      438.52     20.50 o 
   0  -1  14       95.69      109.81      9.91 o 
  -4   0  14       58.86       62.57      8.86 o 
  -3   0  14        4.62        5.08      6.24 o 
  -2   0  14       38.12       43.03     14.89 o 
  -1   0  14        6.86        8.06      3.69 o 
   0   0  14       34.94       54.75      5.57 o 
  -4   1  14       54.69       75.48      9.75 o 
  -3   1  14        4.43        2.64      2.72 o 
  -2   1  14      222.44      312.06     19.22 o 
  -1   1  14      229.30      286.34     37.87 o 
   0   1  14       13.02       25.05      7.49 o 
  -3   2  14        3.61        4.32      3.79 o 
  -2   2  14        9.46       10.67      6.42 o 
  -1   2  14      159.23      150.76     14.50 o 
   0   2  14        9.84       28.36      7.79 o 
  -3   3  14       14.73        9.91      5.39 o 
  -2   3  14      237.70      162.78     14.53 o 
  -1   3  14       65.29       46.00      9.26 o 
                                                 
